# Supplementary material for: A 204-subject multimodal neuroimaging dataset to study language processing
Source: Sci Data. 2019 Apr 3;6:17. doi: 10.1038/s41597-019-0020-y (PMC6472396; doi:10.1038/s41597-019-0020-y)
Supplement: Supplementary file 1 — Download metadata file [file 41597_2019_20_MOESM1_ESM.zip]

Archive with 4 entries (4 files):
- s_Scho_study.txt
- a_Scho_MEG.txt
- a_Scho_MRI.txt
- i_Investigation.txt
