# Supplementary material for: A 204-subject multimodal neuroimaging dataset to study language processing
Source: Sci Data. 2019 Apr 3;6:17. doi: 10.1038/s41597-019-0020-y (PMC6472396; doi:10.1038/s41597-019-0020-y)
Supplement: Supplementary file 1 — Download metadata file [file 41597_2019_20_MOESM1_ESM.zip › s_Scho_study.txt]

Source Name	Characteristics[organism]	Term Source REF	Term Accession Number	Characteristics[organism part]	Term Source REF	Term Accession Number	Protocol REF	Sample Name	Factor Value[sex]	Factor Value[receptive language perception modality]	Factor Value[linguistic construction]	Comment[age at scan]
Volunteers from the Radboud Research Participation System	Homo sapiens	NCBITaxon	NCBITaxon:9607	brain	UBERON	UBERON:0000955	Subjects	A2002	female	auditory; visual; rest	sentence; word	25
Volunteers from the Radboud Research Participation System	Homo sapiens	NCBITaxon	NCBITaxon:9607	brain	UBERON	UBERON:0000955	Subjects	A2003	female	auditory; visual; rest	sentence; word	23
Volunteers from the Radboud Research Participation System	Homo sapiens	NCBITaxon	NCBITaxon:9607	brain	UBERON	UBERON:0000955	Subjects	A2004	female	auditory; visual; rest	sentence; word	21
Volunteers from the Radboud Research Participation System	Homo sapiens	NCBITaxon	NCBITaxon:9607	brain	UBERON	UBERON:0000955	Subjects	A2005	female	auditory; visual; rest	sentence; word	21
Volunteers from the Radboud Research Participation System	Homo sapiens	NCBITaxon	NCBITaxon:9607	brain	UBERON	UBERON:0000955	Subjects	A2006	female	auditory; visual; rest	sentence; word	22
Volunteers from the Radboud Research Participation System	Homo sapiens	NCBITaxon	NCBITaxon:9607	brain	UBERON	UBERON:0000955	Subjects	A2007	female	auditory; visual; rest	sentence; word	21
Volunteers from the Radboud Research Participation System	Homo sapiens	NCBITaxon	NCBITaxon:9607	brain	UBERON	UBERON:0000955	Subjects	A2008	female	auditory; visual; rest	sentence; word	18
Volunteers from the Radboud Research Participation System	Homo sapiens	NCBITaxon	NCBITaxon:9607	brain	UBERON	UBERON:0000955	Subjects	A2009	female	auditory; visual; rest	sentence; word	22
Volunteers from the Radboud Research Participation System	Homo sapiens	NCBITaxon	NCBITaxon:9607	brain	UBERON	UBERON:0000955	Subjects	A2010	female	auditory; visual; rest	sentence; word	24
Volunteers from the Radboud Research Participation System	Homo sapiens	NCBITaxon	NCBITaxon:9607	brain	UBERON	UBERON:0000955	Subjects	A2011	male	auditory; visual; rest	sentence; word	18
Volunteers from the Radboud Research Participation System	Homo sapiens	NCBITaxon	NCBITaxon:9607	brain	UBERON	UBERON:0000955	Subjects	A2013	male	auditory; visual; rest	sentence; word	21
Volunteers from the Radboud Research Participation System	Homo sapiens	NCBITaxon	NCBITaxon:9607	brain	UBERON	UBERON:0000955	Subjects	A2014	male	auditory; visual; rest	sentence; word	20
Volunteers from the Radboud Research Participation System	Homo sapiens	NCBITaxon	NCBITaxon:9607	brain	UBERON	UBERON:0000955	Subjects	A2015	female	auditory; visual; rest	sentence; word	19
Volunteers from the Radboud Research Participation System	Homo sapiens	NCBITaxon	NCBITaxon:9607	brain	UBERON	UBERON:0000955	Subjects	A2016	female	auditory; visual; rest	sentence; word	18
Volunteers from the Radboud Research Participation System	Homo sapiens	NCBITaxon	NCBITaxon:9607	brain	UBERON	UBERON:0000955	Subjects	A2017	female	auditory; visual; rest	sentence; word	28
Volunteers from the Radboud Research Participation System	Homo sapiens	NCBITaxon	NCBITaxon:9607	brain	UBERON	UBERON:0000955	Subjects	A2019	female	auditory; visual; rest	sentence; word	29
Volunteers from the Radboud Research Participation System	Homo sapiens	NCBITaxon	NCBITaxon:9607	brain	UBERON	UBERON:0000955	Subjects	A2020	male	auditory; visual; rest	sentence; word	22
Volunteers from the Radboud Research Participation System	Homo sapiens	NCBITaxon	NCBITaxon:9607	brain	UBERON	UBERON:0000955	Subjects	A2021	female	auditory; visual; rest	sentence; word	19
Volunteers from the Radboud Research Participation System	Homo sapiens	NCBITaxon	NCBITaxon:9607	brain	UBERON	UBERON:0000955	Subjects	A2024	female	auditory; visual; rest	sentence; word	24
Volunteers from the Radboud Research Participation System	Homo sapiens	NCBITaxon	NCBITaxon:9607	brain	UBERON	UBERON:0000955	Subjects	A2025	female	auditory; visual; rest	sentence; word	22
Volunteers from the Radboud Research Participation System	Homo sapiens	NCBITaxon	NCBITaxon:9607	brain	UBERON	UBERON:0000955	Subjects	A2027	female	auditory; visual; rest	sentence; word	21
Volunteers from the Radboud Research Participation System	Homo sapiens	NCBITaxon	NCBITaxon:9607	brain	UBERON	UBERON:0000955	Subjects	A2028	male	auditory; visual; rest	sentence; word	26
Volunteers from the Radboud Research Participation System	Homo sapiens	NCBITaxon	NCBITaxon:9607	brain	UBERON	UBERON:0000955	Subjects	A2029	female	auditory; visual; rest	sentence; word	20
Volunteers from the Radboud Research Participation System	Homo sapiens	NCBITaxon	NCBITaxon:9607	brain	UBERON	UBERON:0000955	Subjects	A2030	female	auditory; visual; rest	sentence; word	23
Volunteers from the Radboud Research Participation System	Homo sapiens	NCBITaxon	NCBITaxon:9607	brain	UBERON	UBERON:0000955	Subjects	A2031	female	auditory; visual; rest	sentence; word	20
Volunteers from the Radboud Research Participation System	Homo sapiens	NCBITaxon	NCBITaxon:9607	brain	UBERON	UBERON:0000955	Subjects	A2032	female	auditory; visual; rest	sentence; word	25
Volunteers from the Radboud Research Participation System	Homo sapiens	NCBITaxon	NCBITaxon:9607	brain	UBERON	UBERON:0000955	Subjects	A2033	female	auditory; visual; rest	sentence; word	27
Volunteers from the Radboud Research Participation System	Homo sapiens	NCBITaxon	NCBITaxon:9607	brain	UBERON	UBERON:0000955	Subjects	A2034	male	auditory; visual; rest	sentence; word	28
Volunteers from the Radboud Research Participation System	Homo sapiens	NCBITaxon	NCBITaxon:9607	brain	UBERON	UBERON:0000955	Subjects	A2035	male	auditory; visual; rest	sentence; word	19
Volunteers from the Radboud Research Participation System	Homo sapiens	NCBITaxon	NCBITaxon:9607	brain	UBERON	UBERON:0000955	Subjects	A2036	male	auditory; visual; rest	sentence; word	19
Volunteers from the Radboud Research Participation System	Homo sapiens	NCBITaxon	NCBITaxon:9607	brain	UBERON	UBERON:0000955	Subjects	A2037	female	auditory; visual; rest	sentence; word	20
Volunteers from the Radboud Research Participation System	Homo sapiens	NCBITaxon	NCBITaxon:9607	brain	UBERON	UBERON:0000955	Subjects	A2038	male	auditory; visual; rest	sentence; word	19
Volunteers from the Radboud Research Participation System	Homo sapiens	NCBITaxon	NCBITaxon:9607	brain	UBERON	UBERON:0000955	Subjects	A2039	female	auditory; visual; rest	sentence; word	19
Volunteers from the Radboud Research Participation System	Homo sapiens	NCBITaxon	NCBITaxon:9607	brain	UBERON	UBERON:0000955	Subjects	A2040	female	auditory; visual; rest	sentence; word	20
Volunteers from the Radboud Research Participation System	Homo sapiens	NCBITaxon	NCBITaxon:9607	brain	UBERON	UBERON:0000955	Subjects	A2041	male	auditory; visual; rest	sentence; word	21
Volunteers from the Radboud Research Participation System	Homo sapiens	NCBITaxon	NCBITaxon:9607	brain	UBERON	UBERON:0000955	Subjects	A2042	female	auditory; visual; rest	sentence; word	20
Volunteers from the Radboud Research Participation System	Homo sapiens	NCBITaxon	NCBITaxon:9607	brain	UBERON	UBERON:0000955	Subjects	A2046	female	auditory; visual; rest	sentence; word	20
Volunteers from the Radboud Research Participation System	Homo sapiens	NCBITaxon	NCBITaxon:9607	brain	UBERON	UBERON:0000955	Subjects	A2047	female	auditory; visual; rest	sentence; word	26
Volunteers from the Radboud Research Participation System	Homo sapiens	NCBITaxon	NCBITaxon:9607	brain	UBERON	UBERON:0000955	Subjects	A2049	female	auditory; visual; rest	sentence; word	21
Volunteers from the Radboud Research Participation System	Homo sapiens	NCBITaxon	NCBITaxon:9607	brain	UBERON	UBERON:0000955	Subjects	A2050	male	auditory; visual; rest	sentence; word	21
Volunteers from the Radboud Research Participation System	Homo sapiens	NCBITaxon	NCBITaxon:9607	brain	UBERON	UBERON:0000955	Subjects	A2051	male	auditory; visual; rest	sentence; word	24
Volunteers from the Radboud Research Participation System	Homo sapiens	NCBITaxon	NCBITaxon:9607	brain	UBERON	UBERON:0000955	Subjects	A2052	female	auditory; visual; rest	sentence; word	21
Volunteers from the Radboud Research Participation System	Homo sapiens	NCBITaxon	NCBITaxon:9607	brain	UBERON	UBERON:0000955	Subjects	A2053	male	auditory; visual; rest	sentence; word	23
Volunteers from the Radboud Research Participation System	Homo sapiens	NCBITaxon	NCBITaxon:9607	brain	UBERON	UBERON:0000955	Subjects	A2055	male	auditory; visual; rest	sentence; word	24
Volunteers from the Radboud Research Participation System	Homo sapiens	NCBITaxon	NCBITaxon:9607	brain	UBERON	UBERON:0000955	Subjects	A2056	female	auditory; visual; rest	sentence; word	19
Volunteers from the Radboud Research Participation System	Homo sapiens	NCBITaxon	NCBITaxon:9607	brain	UBERON	UBERON:0000955	Subjects	A2057	male	auditory; visual; rest	sentence; word	21
Volunteers from the Radboud Research Participation System	Homo sapiens	NCBITaxon	NCBITaxon:9607	brain	UBERON	UBERON:0000955	Subjects	A2058	female	auditory; visual; rest	sentence; word	22
Volunteers from the Radboud Research Participation System	Homo sapiens	NCBITaxon	NCBITaxon:9607	brain	UBERON	UBERON:0000955	Subjects	A2059	male	auditory; visual; rest	sentence; word	24
Volunteers from the Radboud Research Participation System	Homo sapiens	NCBITaxon	NCBITaxon:9607	brain	UBERON	UBERON:0000955	Subjects	A2061	female	auditory; visual; rest	sentence; word	24
Volunteers from the Radboud Research Participation System	Homo sapiens	NCBITaxon	NCBITaxon:9607	brain	UBERON	UBERON:0000955	Subjects	A2062	male	auditory; visual; rest	sentence; word	28
Volunteers from the Radboud Research Participation System	Homo sapiens	NCBITaxon	NCBITaxon:9607	brain	UBERON	UBERON:0000955	Subjects	A2063	female	auditory; visual; rest	sentence; word	28
Volunteers from the Radboud Research Participation System	Homo sapiens	NCBITaxon	NCBITaxon:9607	brain	UBERON	UBERON:0000955	Subjects	A2064	female	auditory; visual; rest	sentence; word	18
Volunteers from the Radboud Research Participation System	Homo sapiens	NCBITaxon	NCBITaxon:9607	brain	UBERON	UBERON:0000955	Subjects	A2065	female	auditory; visual; rest	sentence; word	23
Volunteers from the Radboud Research Participation System	Homo sapiens	NCBITaxon	NCBITaxon:9607	brain	UBERON	UBERON:0000955	Subjects	A2066	female	auditory; visual; rest	sentence; word	19
Volunteers from the Radboud Research Participation System	Homo sapiens	NCBITaxon	NCBITaxon:9607	brain	UBERON	UBERON:0000955	Subjects	A2067	female	auditory; visual; rest	sentence; word	21
Volunteers from the Radboud Research Participation System	Homo sapiens	NCBITaxon	NCBITaxon:9607	brain	UBERON	UBERON:0000955	Subjects	A2068	male	auditory; visual; rest	sentence; word	27
Volunteers from the Radboud Research Participation System	Homo sapiens	NCBITaxon	NCBITaxon:9607	brain	UBERON	UBERON:0000955	Subjects	A2069	female	auditory; visual; rest	sentence; word	23
Volunteers from the Radboud Research Participation System	Homo sapiens	NCBITaxon	NCBITaxon:9607	brain	UBERON	UBERON:0000955	Subjects	A2070	female	auditory; visual; rest	sentence; word	27
Volunteers from the Radboud Research Participation System	Homo sapiens	NCBITaxon	NCBITaxon:9607	brain	UBERON	UBERON:0000955	Subjects	A2071	male	auditory; visual; rest	sentence; word	25
Volunteers from the Radboud Research Participation System	Homo sapiens	NCBITaxon	NCBITaxon:9607	brain	UBERON	UBERON:0000955	Subjects	A2072	female	auditory; visual; rest	sentence; word	20
Volunteers from the Radboud Research Participation System	Homo sapiens	NCBITaxon	NCBITaxon:9607	brain	UBERON	UBERON:0000955	Subjects	A2073	male	auditory; visual; rest	sentence; word	23
Volunteers from the Radboud Research Participation System	Homo sapiens	NCBITaxon	NCBITaxon:9607	brain	UBERON	UBERON:0000955	Subjects	A2075	male	auditory; visual; rest	sentence; word	27
Volunteers from the Radboud Research Participation System	Homo sapiens	NCBITaxon	NCBITaxon:9607	brain	UBERON	UBERON:0000955	Subjects	A2076	male	auditory; visual; rest	sentence; word	21
Volunteers from the Radboud Research Participation System	Homo sapiens	NCBITaxon	NCBITaxon:9607	brain	UBERON	UBERON:0000955	Subjects	A2077	male	auditory; visual; rest	sentence; word	20
Volunteers from the Radboud Research Participation System	Homo sapiens	NCBITaxon	NCBITaxon:9607	brain	UBERON	UBERON:0000955	Subjects	A2078	male	auditory; visual; rest	sentence; word	30
Volunteers from the Radboud Research Participation System	Homo sapiens	NCBITaxon	NCBITaxon:9607	brain	UBERON	UBERON:0000955	Subjects	A2079	male	auditory; visual; rest	sentence; word	23
Volunteers from the Radboud Research Participation System	Homo sapiens	NCBITaxon	NCBITaxon:9607	brain	UBERON	UBERON:0000955	Subjects	A2080	male	auditory; visual; rest	sentence; word	19
Volunteers from the Radboud Research Participation System	Homo sapiens	NCBITaxon	NCBITaxon:9607	brain	UBERON	UBERON:0000955	Subjects	A2083	male	auditory; visual; rest	sentence; word	24
Volunteers from the Radboud Research Participation System	Homo sapiens	NCBITaxon	NCBITaxon:9607	brain	UBERON	UBERON:0000955	Subjects	A2084	male	auditory; visual; rest	sentence; word	23
Volunteers from the Radboud Research Participation System	Homo sapiens	NCBITaxon	NCBITaxon:9607	brain	UBERON	UBERON:0000955	Subjects	A2085	male	auditory; visual; rest	sentence; word	29
Volunteers from the Radboud Research Participation System	Homo sapiens	NCBITaxon	NCBITaxon:9607	brain	UBERON	UBERON:0000955	Subjects	A2086	male	auditory; visual; rest	sentence; word	23
Volunteers from the Radboud Research Participation System	Homo sapiens	NCBITaxon	NCBITaxon:9607	brain	UBERON	UBERON:0000955	Subjects	A2088	male	auditory; visual; rest	sentence; word	28
Volunteers from the Radboud Research Participation System	Homo sapiens	NCBITaxon	NCBITaxon:9607	brain	UBERON	UBERON:0000955	Subjects	A2089	male	auditory; visual; rest	sentence; word	22
Volunteers from the Radboud Research Participation System	Homo sapiens	NCBITaxon	NCBITaxon:9607	brain	UBERON	UBERON:0000955	Subjects	A2090	female	auditory; visual; rest	sentence; word	21
Volunteers from the Radboud Research Participation System	Homo sapiens	NCBITaxon	NCBITaxon:9607	brain	UBERON	UBERON:0000955	Subjects	A2091	male	auditory; visual; rest	sentence; word	27
Volunteers from the Radboud Research Participation System	Homo sapiens	NCBITaxon	NCBITaxon:9607	brain	UBERON	UBERON:0000955	Subjects	A2092	male	auditory; visual; rest	sentence; word	29
Volunteers from the Radboud Research Participation System	Homo sapiens	NCBITaxon	NCBITaxon:9607	brain	UBERON	UBERON:0000955	Subjects	A2094	male	auditory; visual; rest	sentence; word	26
Volunteers from the Radboud Research Participation System	Homo sapiens	NCBITaxon	NCBITaxon:9607	brain	UBERON	UBERON:0000955	Subjects	A2095	male	auditory; visual; rest	sentence; word	20
Volunteers from the Radboud Research Participation System	Homo sapiens	NCBITaxon	NCBITaxon:9607	brain	UBERON	UBERON:0000955	Subjects	A2096	male	auditory; visual; rest	sentence; word	20
Volunteers from the Radboud Research Participation System	Homo sapiens	NCBITaxon	NCBITaxon:9607	brain	UBERON	UBERON:0000955	Subjects	A2097	male	auditory; visual; rest	sentence; word	20
Volunteers from the Radboud Research Participation System	Homo sapiens	NCBITaxon	NCBITaxon:9607	brain	UBERON	UBERON:0000955	Subjects	A2098	male	auditory; visual; rest	sentence; word	22
Volunteers from the Radboud Research Participation System	Homo sapiens	NCBITaxon	NCBITaxon:9607	brain	UBERON	UBERON:0000955	Subjects	A2099	male	auditory; visual; rest	sentence; word	23
Volunteers from the Radboud Research Participation System	Homo sapiens	NCBITaxon	NCBITaxon:9607	brain	UBERON	UBERON:0000955	Subjects	A2101	male	auditory; visual; rest	sentence; word	19
Volunteers from the Radboud Research Participation System	Homo sapiens	NCBITaxon	NCBITaxon:9607	brain	UBERON	UBERON:0000955	Subjects	A2102	male	auditory; visual; rest	sentence; word	24
Volunteers from the Radboud Research Participation System	Homo sapiens	NCBITaxon	NCBITaxon:9607	brain	UBERON	UBERON:0000955	Subjects	A2103	female	auditory; visual; rest	sentence; word	21
Volunteers from the Radboud Research Participation System	Homo sapiens	NCBITaxon	NCBITaxon:9607	brain	UBERON	UBERON:0000955	Subjects	A2104	male	auditory; visual; rest	sentence; word	19
Volunteers from the Radboud Research Participation System	Homo sapiens	NCBITaxon	NCBITaxon:9607	brain	UBERON	UBERON:0000955	Subjects	A2105	male	auditory; visual; rest	sentence; word	21
Volunteers from the Radboud Research Participation System	Homo sapiens	NCBITaxon	NCBITaxon:9607	brain	UBERON	UBERON:0000955	Subjects	A2106	male	auditory; visual; rest	sentence; word	24
Volunteers from the Radboud Research Participation System	Homo sapiens	NCBITaxon	NCBITaxon:9607	brain	UBERON	UBERON:0000955	Subjects	A2108	female	auditory; visual; rest	sentence; word	19
Volunteers from the Radboud Research Participation System	Homo sapiens	NCBITaxon	NCBITaxon:9607	brain	UBERON	UBERON:0000955	Subjects	A2109	female	auditory; visual; rest	sentence; word	19
Volunteers from the Radboud Research Participation System	Homo sapiens	NCBITaxon	NCBITaxon:9607	brain	UBERON	UBERON:0000955	Subjects	A2110	female	auditory; visual; rest	sentence; word	22
Volunteers from the Radboud Research Participation System	Homo sapiens	NCBITaxon	NCBITaxon:9607	brain	UBERON	UBERON:0000955	Subjects	A2111	male	auditory; visual; rest	sentence; word	19
Volunteers from the Radboud Research Participation System	Homo sapiens	NCBITaxon	NCBITaxon:9607	brain	UBERON	UBERON:0000955	Subjects	A2113	male	auditory; visual; rest	sentence; word	25
Volunteers from the Radboud Research Participation System	Homo sapiens	NCBITaxon	NCBITaxon:9607	brain	UBERON	UBERON:0000955	Subjects	A2114	male	auditory; visual; rest	sentence; word	19
Volunteers from the Radboud Research Participation System	Homo sapiens	NCBITaxon	NCBITaxon:9607	brain	UBERON	UBERON:0000955	Subjects	A2116	female	auditory; visual; rest	sentence; word	20
Volunteers from the Radboud Research Participation System	Homo sapiens	NCBITaxon	NCBITaxon:9607	brain	UBERON	UBERON:0000955	Subjects	A2117	male	auditory; visual; rest	sentence; word	21
Volunteers from the Radboud Research Participation System	Homo sapiens	NCBITaxon	NCBITaxon:9607	brain	UBERON	UBERON:0000955	Subjects	A2119	female	auditory; visual; rest	sentence; word	21
Volunteers from the Radboud Research Participation System	Homo sapiens	NCBITaxon	NCBITaxon:9607	brain	UBERON	UBERON:0000955	Subjects	A2120	male	auditory; visual; rest	sentence; word	20
Volunteers from the Radboud Research Participation System	Homo sapiens	NCBITaxon	NCBITaxon:9607	brain	UBERON	UBERON:0000955	Subjects	A2121	female	auditory; visual; rest	sentence; word	19
Volunteers from the Radboud Research Participation System	Homo sapiens	NCBITaxon	NCBITaxon:9607	brain	UBERON	UBERON:0000955	Subjects	A2122	female	auditory; visual; rest	sentence; word	23
Volunteers from the Radboud Research Participation System	Homo sapiens	NCBITaxon	NCBITaxon:9607	brain	UBERON	UBERON:0000955	Subjects	A2124	female	auditory; visual; rest	sentence; word	21
Volunteers from the Radboud Research Participation System	Homo sapiens	NCBITaxon	NCBITaxon:9607	brain	UBERON	UBERON:0000955	Subjects	A2125	female	auditory; visual; rest	sentence; word	19
Volunteers from the Radboud Research Participation System	Homo sapiens	NCBITaxon	NCBITaxon:9607	brain	UBERON	UBERON:0000955	Subjects	V1001	male	auditory; visual; rest	sentence; word	20
Volunteers from the Radboud Research Participation System	Homo sapiens	NCBITaxon	NCBITaxon:9607	brain	UBERON	UBERON:0000955	Subjects	V1002	female	auditory; visual; rest	sentence; word	20
Volunteers from the Radboud Research Participation System	Homo sapiens	NCBITaxon	NCBITaxon:9607	brain	UBERON	UBERON:0000955	Subjects	V1003	male	auditory; visual; rest	sentence; word	24
Volunteers from the Radboud Research Participation System	Homo sapiens	NCBITaxon	NCBITaxon:9607	brain	UBERON	UBERON:0000955	Subjects	V1004	female	auditory; visual; rest	sentence; word	22
Volunteers from the Radboud Research Participation System	Homo sapiens	NCBITaxon	NCBITaxon:9607	brain	UBERON	UBERON:0000955	Subjects	V1005	female	auditory; visual; rest	sentence; word	21
Volunteers from the Radboud Research Participation System	Homo sapiens	NCBITaxon	NCBITaxon:9607	brain	UBERON	UBERON:0000955	Subjects	V1006	male	auditory; visual; rest	sentence; word	22
Volunteers from the Radboud Research Participation System	Homo sapiens	NCBITaxon	NCBITaxon:9607	brain	UBERON	UBERON:0000955	Subjects	V1007	female	auditory; visual; rest	sentence; word	21
Volunteers from the Radboud Research Participation System	Homo sapiens	NCBITaxon	NCBITaxon:9607	brain	UBERON	UBERON:0000955	Subjects	V1008	female	auditory; visual; rest	sentence; word	25
Volunteers from the Radboud Research Participation System	Homo sapiens	NCBITaxon	NCBITaxon:9607	brain	UBERON	UBERON:0000955	Subjects	V1009	female	auditory; visual; rest	sentence; word	23
Volunteers from the Radboud Research Participation System	Homo sapiens	NCBITaxon	NCBITaxon:9607	brain	UBERON	UBERON:0000955	Subjects	V1010	female	auditory; visual; rest	sentence; word	20
Volunteers from the Radboud Research Participation System	Homo sapiens	NCBITaxon	NCBITaxon:9607	brain	UBERON	UBERON:0000955	Subjects	V1011	female	auditory; visual; rest	sentence; word	21
Volunteers from the Radboud Research Participation System	Homo sapiens	NCBITaxon	NCBITaxon:9607	brain	UBERON	UBERON:0000955	Subjects	V1012	female	auditory; visual; rest	sentence; word	20
Volunteers from the Radboud Research Participation System	Homo sapiens	NCBITaxon	NCBITaxon:9607	brain	UBERON	UBERON:0000955	Subjects	V1013	female	auditory; visual; rest	sentence; word	21
Volunteers from the Radboud Research Participation System	Homo sapiens	NCBITaxon	NCBITaxon:9607	brain	UBERON	UBERON:0000955	Subjects	V1015	female	auditory; visual; rest	sentence; word	24
Volunteers from the Radboud Research Participation System	Homo sapiens	NCBITaxon	NCBITaxon:9607	brain	UBERON	UBERON:0000955	Subjects	V1016	female	auditory; visual; rest	sentence; word	21
Volunteers from the Radboud Research Participation System	Homo sapiens	NCBITaxon	NCBITaxon:9607	brain	UBERON	UBERON:0000955	Subjects	V1017	female	auditory; visual; rest	sentence; word	18
Volunteers from the Radboud Research Participation System	Homo sapiens	NCBITaxon	NCBITaxon:9607	brain	UBERON	UBERON:0000955	Subjects	V1019	male	auditory; visual; rest	sentence; word	20
Volunteers from the Radboud Research Participation System	Homo sapiens	NCBITaxon	NCBITaxon:9607	brain	UBERON	UBERON:0000955	Subjects	V1020	male	auditory; visual; rest	sentence; word	22
Volunteers from the Radboud Research Participation System	Homo sapiens	NCBITaxon	NCBITaxon:9607	brain	UBERON	UBERON:0000955	Subjects	V1022	female	auditory; visual; rest	sentence; word	19
Volunteers from the Radboud Research Participation System	Homo sapiens	NCBITaxon	NCBITaxon:9607	brain	UBERON	UBERON:0000955	Subjects	V1024	female	auditory; visual; rest	sentence; word	19
Volunteers from the Radboud Research Participation System	Homo sapiens	NCBITaxon	NCBITaxon:9607	brain	UBERON	UBERON:0000955	Subjects	V1025	male	auditory; visual; rest	sentence; word	19
Volunteers from the Radboud Research Participation System	Homo sapiens	NCBITaxon	NCBITaxon:9607	brain	UBERON	UBERON:0000955	Subjects	V1026	male	auditory; visual; rest	sentence; word	19
Volunteers from the Radboud Research Participation System	Homo sapiens	NCBITaxon	NCBITaxon:9607	brain	UBERON	UBERON:0000955	Subjects	V1027	female	auditory; visual; rest	sentence; word	23
Volunteers from the Radboud Research Participation System	Homo sapiens	NCBITaxon	NCBITaxon:9607	brain	UBERON	UBERON:0000955	Subjects	V1028	female	auditory; visual; rest	sentence; word	21
Volunteers from the Radboud Research Participation System	Homo sapiens	NCBITaxon	NCBITaxon:9607	brain	UBERON	UBERON:0000955	Subjects	V1029	female	auditory; visual; rest	sentence; word	23
Volunteers from the Radboud Research Participation System	Homo sapiens	NCBITaxon	NCBITaxon:9607	brain	UBERON	UBERON:0000955	Subjects	V1030	female	auditory; visual; rest	sentence; word	28
Volunteers from the Radboud Research Participation System	Homo sapiens	NCBITaxon	NCBITaxon:9607	brain	UBERON	UBERON:0000955	Subjects	V1031	female	auditory; visual; rest	sentence; word	23
Volunteers from the Radboud Research Participation System	Homo sapiens	NCBITaxon	NCBITaxon:9607	brain	UBERON	UBERON:0000955	Subjects	V1032	male	auditory; visual; rest	sentence; word	26
Volunteers from the Radboud Research Participation System	Homo sapiens	NCBITaxon	NCBITaxon:9607	brain	UBERON	UBERON:0000955	Subjects	V1033	male	auditory; visual; rest	sentence; word	19
Volunteers from the Radboud Research Participation System	Homo sapiens	NCBITaxon	NCBITaxon:9607	brain	UBERON	UBERON:0000955	Subjects	V1034	male	auditory; visual; rest	sentence; word	21
Volunteers from the Radboud Research Participation System	Homo sapiens	NCBITaxon	NCBITaxon:9607	brain	UBERON	UBERON:0000955	Subjects	V1035	male	auditory; visual; rest	sentence; word	23
Volunteers from the Radboud Research Participation System	Homo sapiens	NCBITaxon	NCBITaxon:9607	brain	UBERON	UBERON:0000955	Subjects	V1036	female	auditory; visual; rest	sentence; word	24
Volunteers from the Radboud Research Participation System	Homo sapiens	NCBITaxon	NCBITaxon:9607	brain	UBERON	UBERON:0000955	Subjects	V1037	female	auditory; visual; rest	sentence; word	18
Volunteers from the Radboud Research Participation System	Homo sapiens	NCBITaxon	NCBITaxon:9607	brain	UBERON	UBERON:0000955	Subjects	V1038	male	auditory; visual; rest	sentence; word	20
Volunteers from the Radboud Research Participation System	Homo sapiens	NCBITaxon	NCBITaxon:9607	brain	UBERON	UBERON:0000955	Subjects	V1039	female	auditory; visual; rest	sentence; word	21
Volunteers from the Radboud Research Participation System	Homo sapiens	NCBITaxon	NCBITaxon:9607	brain	UBERON	UBERON:0000955	Subjects	V1040	male	auditory; visual; rest	sentence; word	29
Volunteers from the Radboud Research Participation System	Homo sapiens	NCBITaxon	NCBITaxon:9607	brain	UBERON	UBERON:0000955	Subjects	V1042	male	auditory; visual; rest	sentence; word	25
Volunteers from the Radboud Research Participation System	Homo sapiens	NCBITaxon	NCBITaxon:9607	brain	UBERON	UBERON:0000955	Subjects	V1044	male	auditory; visual; rest	sentence; word	23
Volunteers from the Radboud Research Participation System	Homo sapiens	NCBITaxon	NCBITaxon:9607	brain	UBERON	UBERON:0000955	Subjects	V1045	female	auditory; visual; rest	sentence; word	20
Volunteers from the Radboud Research Participation System	Homo sapiens	NCBITaxon	NCBITaxon:9607	brain	UBERON	UBERON:0000955	Subjects	V1046	female	auditory; visual; rest	sentence; word	21
Volunteers from the Radboud Research Participation System	Homo sapiens	NCBITaxon	NCBITaxon:9607	brain	UBERON	UBERON:0000955	Subjects	V1048	female	auditory; visual; rest	sentence; word	19
Volunteers from the Radboud Research Participation System	Homo sapiens	NCBITaxon	NCBITaxon:9607	brain	UBERON	UBERON:0000955	Subjects	V1049	female	auditory; visual; rest	sentence; word	18
Volunteers from the Radboud Research Participation System	Homo sapiens	NCBITaxon	NCBITaxon:9607	brain	UBERON	UBERON:0000955	Subjects	V1050	female	auditory; visual; rest	sentence; word	19
Volunteers from the Radboud Research Participation System	Homo sapiens	NCBITaxon	NCBITaxon:9607	brain	UBERON	UBERON:0000955	Subjects	V1052	male	auditory; visual; rest	sentence; word	20
Volunteers from the Radboud Research Participation System	Homo sapiens	NCBITaxon	NCBITaxon:9607	brain	UBERON	UBERON:0000955	Subjects	V1053	male	auditory; visual; rest	sentence; word	20
Volunteers from the Radboud Research Participation System	Homo sapiens	NCBITaxon	NCBITaxon:9607	brain	UBERON	UBERON:0000955	Subjects	V1054	female	auditory; visual; rest	sentence; word	19
Volunteers from the Radboud Research Participation System	Homo sapiens	NCBITaxon	NCBITaxon:9607	brain	UBERON	UBERON:0000955	Subjects	V1055	female	auditory; visual; rest	sentence; word	22
Volunteers from the Radboud Research Participation System	Homo sapiens	NCBITaxon	NCBITaxon:9607	brain	UBERON	UBERON:0000955	Subjects	V1057	female	auditory; visual; rest	sentence; word	21
Volunteers from the Radboud Research Participation System	Homo sapiens	NCBITaxon	NCBITaxon:9607	brain	UBERON	UBERON:0000955	Subjects	V1058	female	auditory; visual; rest	sentence; word	20
Volunteers from the Radboud Research Participation System	Homo sapiens	NCBITaxon	NCBITaxon:9607	brain	UBERON	UBERON:0000955	Subjects	V1059	male	auditory; visual; rest	sentence; word	19
Volunteers from the Radboud Research Participation System	Homo sapiens	NCBITaxon	NCBITaxon:9607	brain	UBERON	UBERON:0000955	Subjects	V1061	male	auditory; visual; rest	sentence; word	23
Volunteers from the Radboud Research Participation System	Homo sapiens	NCBITaxon	NCBITaxon:9607	brain	UBERON	UBERON:0000955	Subjects	V1062	female	auditory; visual; rest	sentence; word	18
Volunteers from the Radboud Research Participation System	Homo sapiens	NCBITaxon	NCBITaxon:9607	brain	UBERON	UBERON:0000955	Subjects	V1063	female	auditory; visual; rest	sentence; word	23
Volunteers from the Radboud Research Participation System	Homo sapiens	NCBITaxon	NCBITaxon:9607	brain	UBERON	UBERON:0000955	Subjects	V1064	male	auditory; visual; rest	sentence; word	20
Volunteers from the Radboud Research Participation System	Homo sapiens	NCBITaxon	NCBITaxon:9607	brain	UBERON	UBERON:0000955	Subjects	V1065	male	auditory; visual; rest	sentence; word	21
Volunteers from the Radboud Research Participation System	Homo sapiens	NCBITaxon	NCBITaxon:9607	brain	UBERON	UBERON:0000955	Subjects	V1066	female	auditory; visual; rest	sentence; word	24
Volunteers from the Radboud Research Participation System	Homo sapiens	NCBITaxon	NCBITaxon:9607	brain	UBERON	UBERON:0000955	Subjects	V1068	female	auditory; visual; rest	sentence; word	20
Volunteers from the Radboud Research Participation System	Homo sapiens	NCBITaxon	NCBITaxon:9607	brain	UBERON	UBERON:0000955	Subjects	V1069	female	auditory; visual; rest	sentence; word	23
Volunteers from the Radboud Research Participation System	Homo sapiens	NCBITaxon	NCBITaxon:9607	brain	UBERON	UBERON:0000955	Subjects	V1070	male	auditory; visual; rest	sentence; word	18
Volunteers from the Radboud Research Participation System	Homo sapiens	NCBITaxon	NCBITaxon:9607	brain	UBERON	UBERON:0000955	Subjects	V1071	male	auditory; visual; rest	sentence; word	18
Volunteers from the Radboud Research Participation System	Homo sapiens	NCBITaxon	NCBITaxon:9607	brain	UBERON	UBERON:0000955	Subjects	V1072	female	auditory; visual; rest	sentence; word	22
Volunteers from the Radboud Research Participation System	Homo sapiens	NCBITaxon	NCBITaxon:9607	brain	UBERON	UBERON:0000955	Subjects	V1073	female	auditory; visual; rest	sentence; word	20
Volunteers from the Radboud Research Participation System	Homo sapiens	NCBITaxon	NCBITaxon:9607	brain	UBERON	UBERON:0000955	Subjects	V1074	male	auditory; visual; rest	sentence; word	22
Volunteers from the Radboud Research Participation System	Homo sapiens	NCBITaxon	NCBITaxon:9607	brain	UBERON	UBERON:0000955	Subjects	V1075	female	auditory; visual; rest	sentence; word	19
Volunteers from the Radboud Research Participation System	Homo sapiens	NCBITaxon	NCBITaxon:9607	brain	UBERON	UBERON:0000955	Subjects	V1076	male	auditory; visual; rest	sentence; word	22
Volunteers from the Radboud Research Participation System	Homo sapiens	NCBITaxon	NCBITaxon:9607	brain	UBERON	UBERON:0000955	Subjects	V1077	female	auditory; visual; rest	sentence; word	25
Volunteers from the Radboud Research Participation System	Homo sapiens	NCBITaxon	NCBITaxon:9607	brain	UBERON	UBERON:0000955	Subjects	V1078	male	auditory; visual; rest	sentence; word	24
Volunteers from the Radboud Research Participation System	Homo sapiens	NCBITaxon	NCBITaxon:9607	brain	UBERON	UBERON:0000955	Subjects	V1079	female	auditory; visual; rest	sentence; word	26
Volunteers from the Radboud Research Participation System	Homo sapiens	NCBITaxon	NCBITaxon:9607	brain	UBERON	UBERON:0000955	Subjects	V1080	male	auditory; visual; rest	sentence; word	22
Volunteers from the Radboud Research Participation System	Homo sapiens	NCBITaxon	NCBITaxon:9607	brain	UBERON	UBERON:0000955	Subjects	V1081	male	auditory; visual; rest	sentence; word	20
Volunteers from the Radboud Research Participation System	Homo sapiens	NCBITaxon	NCBITaxon:9607	brain	UBERON	UBERON:0000955	Subjects	V1083	female	auditory; visual; rest	sentence; word	20
Volunteers from the Radboud Research Participation System	Homo sapiens	NCBITaxon	NCBITaxon:9607	brain	UBERON	UBERON:0000955	Subjects	V1084	male	auditory; visual; rest	sentence; word	22
Volunteers from the Radboud Research Participation System	Homo sapiens	NCBITaxon	NCBITaxon:9607	brain	UBERON	UBERON:0000955	Subjects	V1085	male	auditory; visual; rest	sentence; word	22
Volunteers from the Radboud Research Participation System	Homo sapiens	NCBITaxon	NCBITaxon:9607	brain	UBERON	UBERON:0000955	Subjects	V1086	male	auditory; visual; rest	sentence; word	19
Volunteers from the Radboud Research Participation System	Homo sapiens	NCBITaxon	NCBITaxon:9607	brain	UBERON	UBERON:0000955	Subjects	V1087	male	auditory; visual; rest	sentence; word	25
Volunteers from the Radboud Research Participation System	Homo sapiens	NCBITaxon	NCBITaxon:9607	brain	UBERON	UBERON:0000955	Subjects	V1088	male	auditory; visual; rest	sentence; word	21
Volunteers from the Radboud Research Participation System	Homo sapiens	NCBITaxon	NCBITaxon:9607	brain	UBERON	UBERON:0000955	Subjects	V1089	male	auditory; visual; rest	sentence; word	24
Volunteers from the Radboud Research Participation System	Homo sapiens	NCBITaxon	NCBITaxon:9607	brain	UBERON	UBERON:0000955	Subjects	V1090	male	auditory; visual; rest	sentence; word	29
Volunteers from the Radboud Research Participation System	Homo sapiens	NCBITaxon	NCBITaxon:9607	brain	UBERON	UBERON:0000955	Subjects	V1092	male	auditory; visual; rest	sentence; word	20
Volunteers from the Radboud Research Participation System	Homo sapiens	NCBITaxon	NCBITaxon:9607	brain	UBERON	UBERON:0000955	Subjects	V1093	male	auditory; visual; rest	sentence; word	18
Volunteers from the Radboud Research Participation System	Homo sapiens	NCBITaxon	NCBITaxon:9607	brain	UBERON	UBERON:0000955	Subjects	V1094	male	auditory; visual; rest	sentence; word	23
Volunteers from the Radboud Research Participation System	Homo sapiens	NCBITaxon	NCBITaxon:9607	brain	UBERON	UBERON:0000955	Subjects	V1095	male	auditory; visual; rest	sentence; word	27
Volunteers from the Radboud Research Participation System	Homo sapiens	NCBITaxon	NCBITaxon:9607	brain	UBERON	UBERON:0000955	Subjects	V1097	male	auditory; visual; rest	sentence; word	19
Volunteers from the Radboud Research Participation System	Homo sapiens	NCBITaxon	NCBITaxon:9607	brain	UBERON	UBERON:0000955	Subjects	V1098	male	auditory; visual; rest	sentence; word	25
Volunteers from the Radboud Research Participation System	Homo sapiens	NCBITaxon	NCBITaxon:9607	brain	UBERON	UBERON:0000955	Subjects	V1099	male	auditory; visual; rest	sentence; word	27
Volunteers from the Radboud Research Participation System	Homo sapiens	NCBITaxon	NCBITaxon:9607	brain	UBERON	UBERON:0000955	Subjects	V1100	female	auditory; visual; rest	sentence; word	21
Volunteers from the Radboud Research Participation System	Homo sapiens	NCBITaxon	NCBITaxon:9607	brain	UBERON	UBERON:0000955	Subjects	V1101	female	auditory; visual; rest	sentence; word	22
Volunteers from the Radboud Research Participation System	Homo sapiens	NCBITaxon	NCBITaxon:9607	brain	UBERON	UBERON:0000955	Subjects	V1102	male	auditory; visual; rest	sentence; word	21
Volunteers from the Radboud Research Participation System	Homo sapiens	NCBITaxon	NCBITaxon:9607	brain	UBERON	UBERON:0000955	Subjects	V1103	male	auditory; visual; rest	sentence; word	29
Volunteers from the Radboud Research Participation System	Homo sapiens	NCBITaxon	NCBITaxon:9607	brain	UBERON	UBERON:0000955	Subjects	V1104	female	auditory; visual; rest	sentence; word	24
Volunteers from the Radboud Research Participation System	Homo sapiens	NCBITaxon	NCBITaxon:9607	brain	UBERON	UBERON:0000955	Subjects	V1105	female	auditory; visual; rest	sentence; word	24
Volunteers from the Radboud Research Participation System	Homo sapiens	NCBITaxon	NCBITaxon:9607	brain	UBERON	UBERON:0000955	Subjects	V1106	female	auditory; visual; rest	sentence; word	19
Volunteers from the Radboud Research Participation System	Homo sapiens	NCBITaxon	NCBITaxon:9607	brain	UBERON	UBERON:0000955	Subjects	V1107	female	auditory; visual; rest	sentence; word	19
Volunteers from the Radboud Research Participation System	Homo sapiens	NCBITaxon	NCBITaxon:9607	brain	UBERON	UBERON:0000955	Subjects	V1108	male	auditory; visual; rest	sentence; word	25
Volunteers from the Radboud Research Participation System	Homo sapiens	NCBITaxon	NCBITaxon:9607	brain	UBERON	UBERON:0000955	Subjects	V1109	male	auditory; visual; rest	sentence; word	20
Volunteers from the Radboud Research Participation System	Homo sapiens	NCBITaxon	NCBITaxon:9607	brain	UBERON	UBERON:0000955	Subjects	V1110	male	auditory; visual; rest	sentence; word	19
Volunteers from the Radboud Research Participation System	Homo sapiens	NCBITaxon	NCBITaxon:9607	brain	UBERON	UBERON:0000955	Subjects	V1111	male	auditory; visual; rest	sentence; word	21
Volunteers from the Radboud Research Participation System	Homo sapiens	NCBITaxon	NCBITaxon:9607	brain	UBERON	UBERON:0000955	Subjects	V1113	male	auditory; visual; rest	sentence; word	32
Volunteers from the Radboud Research Participation System	Homo sapiens	NCBITaxon	NCBITaxon:9607	brain	UBERON	UBERON:0000955	Subjects	V1114	male	auditory; visual; rest	sentence; word	22
Volunteers from the Radboud Research Participation System	Homo sapiens	NCBITaxon	NCBITaxon:9607	brain	UBERON	UBERON:0000955	Subjects	V1115	female	auditory; visual; rest	sentence; word	22
Volunteers from the Radboud Research Participation System	Homo sapiens	NCBITaxon	NCBITaxon:9607	brain	UBERON	UBERON:0000955	Subjects	V1116	female	auditory; visual; rest	sentence; word	23
Volunteers from the Radboud Research Participation System	Homo sapiens	NCBITaxon	NCBITaxon:9607	brain	UBERON	UBERON:0000955	Subjects	V1117	female	auditory; visual; rest	sentence; word	20
