# Supplementary material for: A 204-subject multimodal neuroimaging dataset to study language processing
Source: Sci Data. 2019 Apr 3;6:17. doi: 10.1038/s41597-019-0020-y (PMC6472396; doi:10.1038/s41597-019-0020-y)
Supplement: Supplementary file 1 — Download metadata file [file 41597_2019_20_MOESM1_ESM.zip › a_Scho_MEG.txt]

Sample Name	Protocol REF	Parameter Value[instrument]	Parameter Value[manufacturer]	Assay Name	Raw Data File	Comment[Data Repository]	Comment[Data Record Accession]	Comment[Data Record URI]	Factor Value[receptive language perception modality]
A2002	MEG data acquisition	CTF-275	CTF	sub-A2002_task-auditory_meg	sub-A2002/meg/sub-A2002_task-auditory_meg.ds	Donders Repository	http://hdl.handle.net/11633/di.dccn.DSC_3011020.09_236	http://hdl.handle.net/11633/di.dccn.DSC_3011020.09_236	auditory
A2002	MEG data acquisition	CTF-275	CTF	sub-A2002_task-rest_meg	sub-A2002/meg/sub-A2002_task-rest_meg.ds	Donders Repository	http://hdl.handle.net/11633/di.dccn.DSC_3011020.09_236	http://hdl.handle.net/11633/di.dccn.DSC_3011020.09_236	rest
A2003	MEG data acquisition	CTF-275	CTF	sub-A2003_task-auditory_meg	sub-A2003/meg/sub-A2003_task-auditory_meg.ds	Donders Repository	http://hdl.handle.net/11633/di.dccn.DSC_3011020.09_236	http://hdl.handle.net/11633/di.dccn.DSC_3011020.09_236	auditory
A2003	MEG data acquisition	CTF-275	CTF	sub-A2003_task-rest_meg	sub-A2003/meg/sub-A2003_task-rest_meg.ds	Donders Repository	http://hdl.handle.net/11633/di.dccn.DSC_3011020.09_236	http://hdl.handle.net/11633/di.dccn.DSC_3011020.09_236	rest
A2004	MEG data acquisition	CTF-275	CTF	sub-A2004_task-auditory_meg	sub-A2004/meg/sub-A2004_task-auditory_meg.ds	Donders Repository	http://hdl.handle.net/11633/di.dccn.DSC_3011020.09_236	http://hdl.handle.net/11633/di.dccn.DSC_3011020.09_236	auditory
A2004	MEG data acquisition	CTF-275	CTF	sub-A2004_task-rest_meg	sub-A2004/meg/sub-A2004_task-rest_meg.ds	Donders Repository	http://hdl.handle.net/11633/di.dccn.DSC_3011020.09_236	http://hdl.handle.net/11633/di.dccn.DSC_3011020.09_236	rest
A2005	MEG data acquisition	CTF-275	CTF	sub-A2005_task-auditory_meg	sub-A2005/meg/sub-A2005_task-auditory_meg.ds	Donders Repository	http://hdl.handle.net/11633/di.dccn.DSC_3011020.09_236	http://hdl.handle.net/11633/di.dccn.DSC_3011020.09_236	auditory
A2005	MEG data acquisition	CTF-275	CTF	sub-A2005_task-rest_meg	sub-A2005/meg/sub-A2005_task-rest_meg.ds	Donders Repository	http://hdl.handle.net/11633/di.dccn.DSC_3011020.09_236	http://hdl.handle.net/11633/di.dccn.DSC_3011020.09_236	rest
A2006	MEG data acquisition	CTF-275	CTF	sub-A2006_task-auditory_meg	sub-A2006/meg/sub-A2006_task-auditory_meg.ds	Donders Repository	http://hdl.handle.net/11633/di.dccn.DSC_3011020.09_236	http://hdl.handle.net/11633/di.dccn.DSC_3011020.09_236	auditory
A2006	MEG data acquisition	CTF-275	CTF	sub-A2006_task-rest_meg	sub-A2006/meg/sub-A2006_task-rest_meg.ds	Donders Repository	http://hdl.handle.net/11633/di.dccn.DSC_3011020.09_236	http://hdl.handle.net/11633/di.dccn.DSC_3011020.09_236	rest
A2007	MEG data acquisition	CTF-275	CTF	sub-A2007_task-auditory_meg	sub-A2007/meg/sub-A2007_task-auditory_meg.ds	Donders Repository	http://hdl.handle.net/11633/di.dccn.DSC_3011020.09_236	http://hdl.handle.net/11633/di.dccn.DSC_3011020.09_236	auditory
A2007	MEG data acquisition	CTF-275	CTF	sub-A2007_task-rest_meg	sub-A2007/meg/sub-A2007_task-rest_meg.ds	Donders Repository	http://hdl.handle.net/11633/di.dccn.DSC_3011020.09_236	http://hdl.handle.net/11633/di.dccn.DSC_3011020.09_236	rest
A2008	MEG data acquisition	CTF-275	CTF	sub-A2008_task-auditory_meg	sub-A2008/meg/sub-A2008_task-auditory_meg.ds	Donders Repository	http://hdl.handle.net/11633/di.dccn.DSC_3011020.09_236	http://hdl.handle.net/11633/di.dccn.DSC_3011020.09_236	auditory
A2008	MEG data acquisition	CTF-275	CTF	sub-A2008_task-rest_meg	sub-A2008/meg/sub-A2008_task-rest_meg.ds	Donders Repository	http://hdl.handle.net/11633/di.dccn.DSC_3011020.09_236	http://hdl.handle.net/11633/di.dccn.DSC_3011020.09_236	rest
A2009	MEG data acquisition	CTF-275	CTF	sub-A2009_task-auditory_meg	sub-A2009/meg/sub-A2009_task-auditory_meg.ds	Donders Repository	http://hdl.handle.net/11633/di.dccn.DSC_3011020.09_236	http://hdl.handle.net/11633/di.dccn.DSC_3011020.09_236	auditory
A2009	MEG data acquisition	CTF-275	CTF	sub-A2009_task-rest_meg	sub-A2009/meg/sub-A2009_task-rest_meg.ds	Donders Repository	http://hdl.handle.net/11633/di.dccn.DSC_3011020.09_236	http://hdl.handle.net/11633/di.dccn.DSC_3011020.09_236	rest
A2010	MEG data acquisition	CTF-275	CTF	sub-A2010_task-auditory_meg	sub-A2010/meg/sub-A2010_task-auditory_meg.ds	Donders Repository	http://hdl.handle.net/11633/di.dccn.DSC_3011020.09_236	http://hdl.handle.net/11633/di.dccn.DSC_3011020.09_236	auditory
A2010	MEG data acquisition	CTF-275	CTF	sub-A2010_task-rest_meg	sub-A2010/meg/sub-A2010_task-rest_meg.ds	Donders Repository	http://hdl.handle.net/11633/di.dccn.DSC_3011020.09_236	http://hdl.handle.net/11633/di.dccn.DSC_3011020.09_236	rest
A2011	MEG data acquisition	CTF-275	CTF	sub-A2011_task-auditory_run-1_meg	sub-A2011/meg/sub-A2011_task-auditory_run-1_meg.ds	Donders Repository	http://hdl.handle.net/11633/di.dccn.DSC_3011020.09_236	http://hdl.handle.net/11633/di.dccn.DSC_3011020.09_236	auditory
A2011	MEG data acquisition	CTF-275	CTF	sub-A2011_task-auditory_run-2_meg	sub-A2011/meg/sub-A2011_task-auditory_run-2_meg.ds	Donders Repository	http://hdl.handle.net/11633/di.dccn.DSC_3011020.09_236	http://hdl.handle.net/11633/di.dccn.DSC_3011020.09_236	auditory
A2011	MEG data acquisition	CTF-275	CTF	sub-A2011_task-rest_meg	sub-A2011/meg/sub-A2011_task-rest_meg.ds	Donders Repository	http://hdl.handle.net/11633/di.dccn.DSC_3011020.09_236	http://hdl.handle.net/11633/di.dccn.DSC_3011020.09_236	rest
A2013	MEG data acquisition	CTF-275	CTF	sub-A2013_task-auditory_meg	sub-A2013/meg/sub-A2013_task-auditory_meg.ds	Donders Repository	http://hdl.handle.net/11633/di.dccn.DSC_3011020.09_236	http://hdl.handle.net/11633/di.dccn.DSC_3011020.09_236	auditory
A2013	MEG data acquisition	CTF-275	CTF	sub-A2013_task-rest_meg	sub-A2013/meg/sub-A2013_task-rest_meg.ds	Donders Repository	http://hdl.handle.net/11633/di.dccn.DSC_3011020.09_236	http://hdl.handle.net/11633/di.dccn.DSC_3011020.09_236	rest
A2014	MEG data acquisition	CTF-275	CTF	sub-A2014_task-auditory_meg	sub-A2014/meg/sub-A2014_task-auditory_meg.ds	Donders Repository	http://hdl.handle.net/11633/di.dccn.DSC_3011020.09_236	http://hdl.handle.net/11633/di.dccn.DSC_3011020.09_236	auditory
A2014	MEG data acquisition	CTF-275	CTF	sub-A2014_task-rest_meg	sub-A2014/meg/sub-A2014_task-rest_meg.ds	Donders Repository	http://hdl.handle.net/11633/di.dccn.DSC_3011020.09_236	http://hdl.handle.net/11633/di.dccn.DSC_3011020.09_236	rest
A2015	MEG data acquisition	CTF-275	CTF	sub-A2015_task-auditory_meg	sub-A2015/meg/sub-A2015_task-auditory_meg.ds	Donders Repository	http://hdl.handle.net/11633/di.dccn.DSC_3011020.09_236	http://hdl.handle.net/11633/di.dccn.DSC_3011020.09_236	auditory
A2015	MEG data acquisition	CTF-275	CTF	sub-A2015_task-rest_meg	sub-A2015/meg/sub-A2015_task-rest_meg.ds	Donders Repository	http://hdl.handle.net/11633/di.dccn.DSC_3011020.09_236	http://hdl.handle.net/11633/di.dccn.DSC_3011020.09_236	rest
A2016	MEG data acquisition	CTF-275	CTF	sub-A2016_task-auditory_meg	sub-A2016/meg/sub-A2016_task-auditory_meg.ds	Donders Repository	http://hdl.handle.net/11633/di.dccn.DSC_3011020.09_236	http://hdl.handle.net/11633/di.dccn.DSC_3011020.09_236	auditory
A2016	MEG data acquisition	CTF-275	CTF	sub-A2016_task-rest_meg	sub-A2016/meg/sub-A2016_task-rest_meg.ds	Donders Repository	http://hdl.handle.net/11633/di.dccn.DSC_3011020.09_236	http://hdl.handle.net/11633/di.dccn.DSC_3011020.09_236	rest
A2017	MEG data acquisition	CTF-275	CTF	sub-A2017_task-auditory_meg	sub-A2017/meg/sub-A2017_task-auditory_meg.ds	Donders Repository	http://hdl.handle.net/11633/di.dccn.DSC_3011020.09_236	http://hdl.handle.net/11633/di.dccn.DSC_3011020.09_236	auditory
A2017	MEG data acquisition	CTF-275	CTF	sub-A2017_task-rest_meg	sub-A2017/meg/sub-A2017_task-rest_meg.ds	Donders Repository	http://hdl.handle.net/11633/di.dccn.DSC_3011020.09_236	http://hdl.handle.net/11633/di.dccn.DSC_3011020.09_236	rest
A2019	MEG data acquisition	CTF-275	CTF	sub-A2019_task-auditory_meg	sub-A2019/meg/sub-A2019_task-auditory_meg.ds	Donders Repository	http://hdl.handle.net/11633/di.dccn.DSC_3011020.09_236	http://hdl.handle.net/11633/di.dccn.DSC_3011020.09_236	auditory
A2019	MEG data acquisition	CTF-275	CTF	sub-A2019_task-rest_meg	sub-A2019/meg/sub-A2019_task-rest_meg.ds	Donders Repository	http://hdl.handle.net/11633/di.dccn.DSC_3011020.09_236	http://hdl.handle.net/11633/di.dccn.DSC_3011020.09_236	rest
A2020	MEG data acquisition	CTF-275	CTF	sub-A2020_task-auditory_meg	sub-A2020/meg/sub-A2020_task-auditory_meg.ds	Donders Repository	http://hdl.handle.net/11633/di.dccn.DSC_3011020.09_236	http://hdl.handle.net/11633/di.dccn.DSC_3011020.09_236	auditory
A2020	MEG data acquisition	CTF-275	CTF	sub-A2020_task-rest_meg	sub-A2020/meg/sub-A2020_task-rest_meg.ds	Donders Repository	http://hdl.handle.net/11633/di.dccn.DSC_3011020.09_236	http://hdl.handle.net/11633/di.dccn.DSC_3011020.09_236	rest
A2021	MEG data acquisition	CTF-275	CTF	sub-A2021_task-auditory_meg	sub-A2021/meg/sub-A2021_task-auditory_meg.ds	Donders Repository	http://hdl.handle.net/11633/di.dccn.DSC_3011020.09_236	http://hdl.handle.net/11633/di.dccn.DSC_3011020.09_236	auditory
A2021	MEG data acquisition	CTF-275	CTF	sub-A2021_task-rest_meg	sub-A2021/meg/sub-A2021_task-rest_meg.ds	Donders Repository	http://hdl.handle.net/11633/di.dccn.DSC_3011020.09_236	http://hdl.handle.net/11633/di.dccn.DSC_3011020.09_236	rest
A2024	MEG data acquisition	CTF-275	CTF	sub-A2024_task-auditory_meg	sub-A2024/meg/sub-A2024_task-auditory_meg.ds	Donders Repository	http://hdl.handle.net/11633/di.dccn.DSC_3011020.09_236	http://hdl.handle.net/11633/di.dccn.DSC_3011020.09_236	auditory
A2024	MEG data acquisition	CTF-275	CTF	sub-A2024_task-rest_meg	sub-A2024/meg/sub-A2024_task-rest_meg.ds	Donders Repository	http://hdl.handle.net/11633/di.dccn.DSC_3011020.09_236	http://hdl.handle.net/11633/di.dccn.DSC_3011020.09_236	rest
A2025	MEG data acquisition	CTF-275	CTF	sub-A2025_task-auditory_meg	sub-A2025/meg/sub-A2025_task-auditory_meg.ds	Donders Repository	http://hdl.handle.net/11633/di.dccn.DSC_3011020.09_236	http://hdl.handle.net/11633/di.dccn.DSC_3011020.09_236	auditory
A2025	MEG data acquisition	CTF-275	CTF	sub-A2025_task-rest_meg	sub-A2025/meg/sub-A2025_task-rest_meg.ds	Donders Repository	http://hdl.handle.net/11633/di.dccn.DSC_3011020.09_236	http://hdl.handle.net/11633/di.dccn.DSC_3011020.09_236	rest
A2027	MEG data acquisition	CTF-275	CTF	sub-A2027_task-auditory_meg	sub-A2027/meg/sub-A2027_task-auditory_meg.ds	Donders Repository	http://hdl.handle.net/11633/di.dccn.DSC_3011020.09_236	http://hdl.handle.net/11633/di.dccn.DSC_3011020.09_236	auditory
A2027	MEG data acquisition	CTF-275	CTF	sub-A2027_task-rest_meg	sub-A2027/meg/sub-A2027_task-rest_meg.ds	Donders Repository	http://hdl.handle.net/11633/di.dccn.DSC_3011020.09_236	http://hdl.handle.net/11633/di.dccn.DSC_3011020.09_236	rest
A2028	MEG data acquisition	CTF-275	CTF	sub-A2028_task-auditory_meg	sub-A2028/meg/sub-A2028_task-auditory_meg.ds	Donders Repository	http://hdl.handle.net/11633/di.dccn.DSC_3011020.09_236	http://hdl.handle.net/11633/di.dccn.DSC_3011020.09_236	auditory
A2028	MEG data acquisition	CTF-275	CTF	sub-A2028_task-rest_meg	sub-A2028/meg/sub-A2028_task-rest_meg.ds	Donders Repository	http://hdl.handle.net/11633/di.dccn.DSC_3011020.09_236	http://hdl.handle.net/11633/di.dccn.DSC_3011020.09_236	rest
A2029	MEG data acquisition	CTF-275	CTF	sub-A2029_task-auditory_meg	sub-A2029/meg/sub-A2029_task-auditory_meg.ds	Donders Repository	http://hdl.handle.net/11633/di.dccn.DSC_3011020.09_236	http://hdl.handle.net/11633/di.dccn.DSC_3011020.09_236	auditory
A2029	MEG data acquisition	CTF-275	CTF	sub-A2029_task-rest_meg	sub-A2029/meg/sub-A2029_task-rest_meg.ds	Donders Repository	http://hdl.handle.net/11633/di.dccn.DSC_3011020.09_236	http://hdl.handle.net/11633/di.dccn.DSC_3011020.09_236	rest
A2030	MEG data acquisition	CTF-275	CTF	sub-A2030_task-auditory_meg	sub-A2030/meg/sub-A2030_task-auditory_meg.ds	Donders Repository	http://hdl.handle.net/11633/di.dccn.DSC_3011020.09_236	http://hdl.handle.net/11633/di.dccn.DSC_3011020.09_236	auditory
A2030	MEG data acquisition	CTF-275	CTF	sub-A2030_task-rest_meg	sub-A2030/meg/sub-A2030_task-rest_meg.ds	Donders Repository	http://hdl.handle.net/11633/di.dccn.DSC_3011020.09_236	http://hdl.handle.net/11633/di.dccn.DSC_3011020.09_236	rest
A2031	MEG data acquisition	CTF-275	CTF	sub-A2031_task-auditory_meg	sub-A2031/meg/sub-A2031_task-auditory_meg.ds	Donders Repository	http://hdl.handle.net/11633/di.dccn.DSC_3011020.09_236	http://hdl.handle.net/11633/di.dccn.DSC_3011020.09_236	auditory
A2031	MEG data acquisition	CTF-275	CTF	sub-A2031_task-rest_meg	sub-A2031/meg/sub-A2031_task-rest_meg.ds	Donders Repository	http://hdl.handle.net/11633/di.dccn.DSC_3011020.09_236	http://hdl.handle.net/11633/di.dccn.DSC_3011020.09_236	rest
A2032	MEG data acquisition	CTF-275	CTF	sub-A2032_task-auditory_meg	sub-A2032/meg/sub-A2032_task-auditory_meg.ds	Donders Repository	http://hdl.handle.net/11633/di.dccn.DSC_3011020.09_236	http://hdl.handle.net/11633/di.dccn.DSC_3011020.09_236	auditory
A2032	MEG data acquisition	CTF-275	CTF	sub-A2032_task-rest_meg	sub-A2032/meg/sub-A2032_task-rest_meg.ds	Donders Repository	http://hdl.handle.net/11633/di.dccn.DSC_3011020.09_236	http://hdl.handle.net/11633/di.dccn.DSC_3011020.09_236	rest
A2033	MEG data acquisition	CTF-275	CTF	sub-A2033_task-auditory_meg	sub-A2033/meg/sub-A2033_task-auditory_meg.ds	Donders Repository	http://hdl.handle.net/11633/di.dccn.DSC_3011020.09_236	http://hdl.handle.net/11633/di.dccn.DSC_3011020.09_236	auditory
A2033	MEG data acquisition	CTF-275	CTF	sub-A2033_task-rest_meg	sub-A2033/meg/sub-A2033_task-rest_meg.ds	Donders Repository	http://hdl.handle.net/11633/di.dccn.DSC_3011020.09_236	http://hdl.handle.net/11633/di.dccn.DSC_3011020.09_236	rest
A2034	MEG data acquisition	CTF-275	CTF	sub-A2034_task-auditory_meg	sub-A2034/meg/sub-A2034_task-auditory_meg.ds	Donders Repository	http://hdl.handle.net/11633/di.dccn.DSC_3011020.09_236	http://hdl.handle.net/11633/di.dccn.DSC_3011020.09_236	auditory
A2034	MEG data acquisition	CTF-275	CTF	sub-A2034_task-rest_meg	sub-A2034/meg/sub-A2034_task-rest_meg.ds	Donders Repository	http://hdl.handle.net/11633/di.dccn.DSC_3011020.09_236	http://hdl.handle.net/11633/di.dccn.DSC_3011020.09_236	rest
A2035	MEG data acquisition	CTF-275	CTF	sub-A2035_task-auditory_meg	sub-A2035/meg/sub-A2035_task-auditory_meg.ds	Donders Repository	http://hdl.handle.net/11633/di.dccn.DSC_3011020.09_236	http://hdl.handle.net/11633/di.dccn.DSC_3011020.09_236	auditory
A2035	MEG data acquisition	CTF-275	CTF	sub-A2035_task-rest_meg	sub-A2035/meg/sub-A2035_task-rest_meg.ds	Donders Repository	http://hdl.handle.net/11633/di.dccn.DSC_3011020.09_236	http://hdl.handle.net/11633/di.dccn.DSC_3011020.09_236	rest
A2036	MEG data acquisition	CTF-275	CTF	sub-A2036_task-auditory_run-1_meg	sub-A2036/meg/sub-A2036_task-auditory_run-1_meg.ds	Donders Repository	http://hdl.handle.net/11633/di.dccn.DSC_3011020.09_236	http://hdl.handle.net/11633/di.dccn.DSC_3011020.09_236	auditory
A2036	MEG data acquisition	CTF-275	CTF	sub-A2036_task-auditory_run-2_meg	sub-A2036/meg/sub-A2036_task-auditory_run-2_meg.ds	Donders Repository	http://hdl.handle.net/11633/di.dccn.DSC_3011020.09_236	http://hdl.handle.net/11633/di.dccn.DSC_3011020.09_236	auditory
A2036	MEG data acquisition	CTF-275	CTF	sub-A2036_task-rest_meg	sub-A2036/meg/sub-A2036_task-rest_meg.ds	Donders Repository	http://hdl.handle.net/11633/di.dccn.DSC_3011020.09_236	http://hdl.handle.net/11633/di.dccn.DSC_3011020.09_236	rest
A2037	MEG data acquisition	CTF-275	CTF	sub-A2037_task-auditory_meg	sub-A2037/meg/sub-A2037_task-auditory_meg.ds	Donders Repository	http://hdl.handle.net/11633/di.dccn.DSC_3011020.09_236	http://hdl.handle.net/11633/di.dccn.DSC_3011020.09_236	auditory
A2037	MEG data acquisition	CTF-275	CTF	sub-A2037_task-rest_meg	sub-A2037/meg/sub-A2037_task-rest_meg.ds	Donders Repository	http://hdl.handle.net/11633/di.dccn.DSC_3011020.09_236	http://hdl.handle.net/11633/di.dccn.DSC_3011020.09_236	rest
A2038	MEG data acquisition	CTF-275	CTF	sub-A2038_task-auditory_meg	sub-A2038/meg/sub-A2038_task-auditory_meg.ds	Donders Repository	http://hdl.handle.net/11633/di.dccn.DSC_3011020.09_236	http://hdl.handle.net/11633/di.dccn.DSC_3011020.09_236	auditory
A2038	MEG data acquisition	CTF-275	CTF	sub-A2038_task-rest_meg	sub-A2038/meg/sub-A2038_task-rest_meg.ds	Donders Repository	http://hdl.handle.net/11633/di.dccn.DSC_3011020.09_236	http://hdl.handle.net/11633/di.dccn.DSC_3011020.09_236	rest
A2039	MEG data acquisition	CTF-275	CTF	sub-A2039_task-auditory_meg	sub-A2039/meg/sub-A2039_task-auditory_meg.ds	Donders Repository	http://hdl.handle.net/11633/di.dccn.DSC_3011020.09_236	http://hdl.handle.net/11633/di.dccn.DSC_3011020.09_236	auditory
A2039	MEG data acquisition	CTF-275	CTF	sub-A2039_task-rest_meg	sub-A2039/meg/sub-A2039_task-rest_meg.ds	Donders Repository	http://hdl.handle.net/11633/di.dccn.DSC_3011020.09_236	http://hdl.handle.net/11633/di.dccn.DSC_3011020.09_236	rest
A2040	MEG data acquisition	CTF-275	CTF	sub-A2040_task-auditory_meg	sub-A2040/meg/sub-A2040_task-auditory_meg.ds	Donders Repository	http://hdl.handle.net/11633/di.dccn.DSC_3011020.09_236	http://hdl.handle.net/11633/di.dccn.DSC_3011020.09_236	auditory
A2040	MEG data acquisition	CTF-275	CTF	sub-A2040_task-rest_meg	sub-A2040/meg/sub-A2040_task-rest_meg.ds	Donders Repository	http://hdl.handle.net/11633/di.dccn.DSC_3011020.09_236	http://hdl.handle.net/11633/di.dccn.DSC_3011020.09_236	rest
A2041	MEG data acquisition	CTF-275	CTF	sub-A2041_task-auditory_meg	sub-A2041/meg/sub-A2041_task-auditory_meg.ds	Donders Repository	http://hdl.handle.net/11633/di.dccn.DSC_3011020.09_236	http://hdl.handle.net/11633/di.dccn.DSC_3011020.09_236	auditory
A2041	MEG data acquisition	CTF-275	CTF	sub-A2041_task-rest_meg	sub-A2041/meg/sub-A2041_task-rest_meg.ds	Donders Repository	http://hdl.handle.net/11633/di.dccn.DSC_3011020.09_236	http://hdl.handle.net/11633/di.dccn.DSC_3011020.09_236	rest
A2042	MEG data acquisition	CTF-275	CTF	sub-A2042_task-auditory_meg	sub-A2042/meg/sub-A2042_task-auditory_meg.ds	Donders Repository	http://hdl.handle.net/11633/di.dccn.DSC_3011020.09_236	http://hdl.handle.net/11633/di.dccn.DSC_3011020.09_236	auditory
A2042	MEG data acquisition	CTF-275	CTF	sub-A2042_task-rest_meg	sub-A2042/meg/sub-A2042_task-rest_meg.ds	Donders Repository	http://hdl.handle.net/11633/di.dccn.DSC_3011020.09_236	http://hdl.handle.net/11633/di.dccn.DSC_3011020.09_236	rest
A2046	MEG data acquisition	CTF-275	CTF	sub-A2046_task-auditory_meg	sub-A2046/meg/sub-A2046_task-auditory_meg.ds	Donders Repository	http://hdl.handle.net/11633/di.dccn.DSC_3011020.09_236	http://hdl.handle.net/11633/di.dccn.DSC_3011020.09_236	auditory
A2046	MEG data acquisition	CTF-275	CTF	sub-A2046_task-rest_meg	sub-A2046/meg/sub-A2046_task-rest_meg.ds	Donders Repository	http://hdl.handle.net/11633/di.dccn.DSC_3011020.09_236	http://hdl.handle.net/11633/di.dccn.DSC_3011020.09_236	rest
A2047	MEG data acquisition	CTF-275	CTF	sub-A2047_task-auditory_meg	sub-A2047/meg/sub-A2047_task-auditory_meg.ds	Donders Repository	http://hdl.handle.net/11633/di.dccn.DSC_3011020.09_236	http://hdl.handle.net/11633/di.dccn.DSC_3011020.09_236	auditory
A2047	MEG data acquisition	CTF-275	CTF	sub-A2047_task-rest_meg	sub-A2047/meg/sub-A2047_task-rest_meg.ds	Donders Repository	http://hdl.handle.net/11633/di.dccn.DSC_3011020.09_236	http://hdl.handle.net/11633/di.dccn.DSC_3011020.09_236	rest
A2049	MEG data acquisition	CTF-275	CTF	sub-A2049_task-auditory_meg	sub-A2049/meg/sub-A2049_task-auditory_meg.ds	Donders Repository	http://hdl.handle.net/11633/di.dccn.DSC_3011020.09_236	http://hdl.handle.net/11633/di.dccn.DSC_3011020.09_236	auditory
A2049	MEG data acquisition	CTF-275	CTF	sub-A2049_task-rest_meg	sub-A2049/meg/sub-A2049_task-rest_meg.ds	Donders Repository	http://hdl.handle.net/11633/di.dccn.DSC_3011020.09_236	http://hdl.handle.net/11633/di.dccn.DSC_3011020.09_236	rest
A2050	MEG data acquisition	CTF-275	CTF	sub-A2050_task-auditory_meg	sub-A2050/meg/sub-A2050_task-auditory_meg.ds	Donders Repository	http://hdl.handle.net/11633/di.dccn.DSC_3011020.09_236	http://hdl.handle.net/11633/di.dccn.DSC_3011020.09_236	auditory
A2050	MEG data acquisition	CTF-275	CTF	sub-A2050_task-rest_meg	sub-A2050/meg/sub-A2050_task-rest_meg.ds	Donders Repository	http://hdl.handle.net/11633/di.dccn.DSC_3011020.09_236	http://hdl.handle.net/11633/di.dccn.DSC_3011020.09_236	rest
A2051	MEG data acquisition	CTF-275	CTF	sub-A2051_task-auditory_meg	sub-A2051/meg/sub-A2051_task-auditory_meg.ds	Donders Repository	http://hdl.handle.net/11633/di.dccn.DSC_3011020.09_236	http://hdl.handle.net/11633/di.dccn.DSC_3011020.09_236	auditory
A2051	MEG data acquisition	CTF-275	CTF	sub-A2051_task-rest_meg	sub-A2051/meg/sub-A2051_task-rest_meg.ds	Donders Repository	http://hdl.handle.net/11633/di.dccn.DSC_3011020.09_236	http://hdl.handle.net/11633/di.dccn.DSC_3011020.09_236	rest
A2052	MEG data acquisition	CTF-275	CTF	sub-A2052_task-auditory_meg	sub-A2052/meg/sub-A2052_task-auditory_meg.ds	Donders Repository	http://hdl.handle.net/11633/di.dccn.DSC_3011020.09_236	http://hdl.handle.net/11633/di.dccn.DSC_3011020.09_236	auditory
A2052	MEG data acquisition	CTF-275	CTF	sub-A2052_task-rest_meg	sub-A2052/meg/sub-A2052_task-rest_meg.ds	Donders Repository	http://hdl.handle.net/11633/di.dccn.DSC_3011020.09_236	http://hdl.handle.net/11633/di.dccn.DSC_3011020.09_236	rest
A2053	MEG data acquisition	CTF-275	CTF	sub-A2053_task-auditory_meg	sub-A2053/meg/sub-A2053_task-auditory_meg.ds	Donders Repository	http://hdl.handle.net/11633/di.dccn.DSC_3011020.09_236	http://hdl.handle.net/11633/di.dccn.DSC_3011020.09_236	auditory
A2053	MEG data acquisition	CTF-275	CTF	sub-A2053_task-rest_meg	sub-A2053/meg/sub-A2053_task-rest_meg.ds	Donders Repository	http://hdl.handle.net/11633/di.dccn.DSC_3011020.09_236	http://hdl.handle.net/11633/di.dccn.DSC_3011020.09_236	rest
A2055	MEG data acquisition	CTF-275	CTF	sub-A2055_task-auditory_meg	sub-A2055/meg/sub-A2055_task-auditory_meg.ds	Donders Repository	http://hdl.handle.net/11633/di.dccn.DSC_3011020.09_236	http://hdl.handle.net/11633/di.dccn.DSC_3011020.09_236	auditory
A2055	MEG data acquisition	CTF-275	CTF	sub-A2055_task-rest_meg	sub-A2055/meg/sub-A2055_task-rest_meg.ds	Donders Repository	http://hdl.handle.net/11633/di.dccn.DSC_3011020.09_236	http://hdl.handle.net/11633/di.dccn.DSC_3011020.09_236	rest
A2056	MEG data acquisition	CTF-275	CTF	sub-A2056_task-auditory_meg	sub-A2056/meg/sub-A2056_task-auditory_meg.ds	Donders Repository	http://hdl.handle.net/11633/di.dccn.DSC_3011020.09_236	http://hdl.handle.net/11633/di.dccn.DSC_3011020.09_236	auditory
A2056	MEG data acquisition	CTF-275	CTF	sub-A2056_task-rest_meg	sub-A2056/meg/sub-A2056_task-rest_meg.ds	Donders Repository	http://hdl.handle.net/11633/di.dccn.DSC_3011020.09_236	http://hdl.handle.net/11633/di.dccn.DSC_3011020.09_236	rest
A2057	MEG data acquisition	CTF-275	CTF	sub-A2057_task-auditory_meg	sub-A2057/meg/sub-A2057_task-auditory_meg.ds	Donders Repository	http://hdl.handle.net/11633/di.dccn.DSC_3011020.09_236	http://hdl.handle.net/11633/di.dccn.DSC_3011020.09_236	auditory
A2057	MEG data acquisition	CTF-275	CTF	sub-A2057_task-rest_meg	sub-A2057/meg/sub-A2057_task-rest_meg.ds	Donders Repository	http://hdl.handle.net/11633/di.dccn.DSC_3011020.09_236	http://hdl.handle.net/11633/di.dccn.DSC_3011020.09_236	rest
A2058	MEG data acquisition	CTF-275	CTF	sub-A2058_task-auditory_meg	sub-A2058/meg/sub-A2058_task-auditory_meg.ds	Donders Repository	http://hdl.handle.net/11633/di.dccn.DSC_3011020.09_236	http://hdl.handle.net/11633/di.dccn.DSC_3011020.09_236	auditory
A2058	MEG data acquisition	CTF-275	CTF	sub-A2058_task-rest_meg	sub-A2058/meg/sub-A2058_task-rest_meg.ds	Donders Repository	http://hdl.handle.net/11633/di.dccn.DSC_3011020.09_236	http://hdl.handle.net/11633/di.dccn.DSC_3011020.09_236	rest
A2059	MEG data acquisition	CTF-275	CTF	sub-A2059_task-auditory_meg	sub-A2059/meg/sub-A2059_task-auditory_meg.ds	Donders Repository	http://hdl.handle.net/11633/di.dccn.DSC_3011020.09_236	http://hdl.handle.net/11633/di.dccn.DSC_3011020.09_236	auditory
A2059	MEG data acquisition	CTF-275	CTF	sub-A2059_task-rest_meg	sub-A2059/meg/sub-A2059_task-rest_meg.ds	Donders Repository	http://hdl.handle.net/11633/di.dccn.DSC_3011020.09_236	http://hdl.handle.net/11633/di.dccn.DSC_3011020.09_236	rest
A2061	MEG data acquisition	CTF-275	CTF	sub-A2061_task-auditory_meg	sub-A2061/meg/sub-A2061_task-auditory_meg.ds	Donders Repository	http://hdl.handle.net/11633/di.dccn.DSC_3011020.09_236	http://hdl.handle.net/11633/di.dccn.DSC_3011020.09_236	auditory
A2061	MEG data acquisition	CTF-275	CTF	sub-A2061_task-rest_meg	sub-A2061/meg/sub-A2061_task-rest_meg.ds	Donders Repository	http://hdl.handle.net/11633/di.dccn.DSC_3011020.09_236	http://hdl.handle.net/11633/di.dccn.DSC_3011020.09_236	rest
A2062	MEG data acquisition	CTF-275	CTF	sub-A2062_task-auditory_run-1-meg	sub-A2062/meg/sub-A2062_task-auditory_run-1_meg.ds	Donders Repository	http://hdl.handle.net/11633/di.dccn.DSC_3011020.09_236	http://hdl.handle.net/11633/di.dccn.DSC_3011020.09_236	auditory
A2062	MEG data acquisition	CTF-275	CTF	sub-A2062_task-auditory_run-2_meg	sub-A2062/meg/sub-A2062_task-auditory_run-2_meg.ds	Donders Repository	http://hdl.handle.net/11633/di.dccn.DSC_3011020.09_236	http://hdl.handle.net/11633/di.dccn.DSC_3011020.09_236	auditory
A2062	MEG data acquisition	CTF-275	CTF	sub-A2062_task-rest_meg	sub-A2062/meg/sub-A2062_task-rest_meg.ds	Donders Repository	http://hdl.handle.net/11633/di.dccn.DSC_3011020.09_236	http://hdl.handle.net/11633/di.dccn.DSC_3011020.09_236	rest
A2063	MEG data acquisition	CTF-275	CTF	sub-A2063_task-auditory_run-1_meg	sub-A2063/meg/sub-A2063_task-auditory_run-1_meg.ds	Donders Repository	http://hdl.handle.net/11633/di.dccn.DSC_3011020.09_236	http://hdl.handle.net/11633/di.dccn.DSC_3011020.09_236	auditory
A2063	MEG data acquisition	CTF-275	CTF	sub-A2063_task-auditory_run-2_meg	sub-A2063/meg/sub-A2063_task-auditory_run-2_meg.ds	Donders Repository	http://hdl.handle.net/11633/di.dccn.DSC_3011020.09_236	http://hdl.handle.net/11633/di.dccn.DSC_3011020.09_236	auditory
A2063	MEG data acquisition	CTF-275	CTF	sub-A2063_task-rest_meg	sub-A2063/meg/sub-A2063_task-rest_meg.ds	Donders Repository	http://hdl.handle.net/11633/di.dccn.DSC_3011020.09_236	http://hdl.handle.net/11633/di.dccn.DSC_3011020.09_236	rest
A2064	MEG data acquisition	CTF-275	CTF	sub-A2064_task-auditory_meg	sub-A2064/meg/sub-A2064_task-auditory_meg.ds	Donders Repository	http://hdl.handle.net/11633/di.dccn.DSC_3011020.09_236	http://hdl.handle.net/11633/di.dccn.DSC_3011020.09_236	auditory
A2064	MEG data acquisition	CTF-275	CTF	sub-A2064_task-rest_meg	sub-A2064/meg/sub-A2064_task-rest_meg.ds	Donders Repository	http://hdl.handle.net/11633/di.dccn.DSC_3011020.09_236	http://hdl.handle.net/11633/di.dccn.DSC_3011020.09_236	rest
A2065	MEG data acquisition	CTF-275	CTF	sub-A2065_task-auditory_meg	sub-A2065/meg/sub-A2065_task-auditory_meg.ds	Donders Repository	http://hdl.handle.net/11633/di.dccn.DSC_3011020.09_236	http://hdl.handle.net/11633/di.dccn.DSC_3011020.09_236	auditory
A2065	MEG data acquisition	CTF-275	CTF	sub-A2065_task-rest_meg	sub-A2065/meg/sub-A2065_task-rest_meg.ds	Donders Repository	http://hdl.handle.net/11633/di.dccn.DSC_3011020.09_236	http://hdl.handle.net/11633/di.dccn.DSC_3011020.09_236	rest
A2066	MEG data acquisition	CTF-275	CTF	sub-A2066_task-auditory_meg	sub-A2066/meg/sub-A2066_task-auditory_meg.ds	Donders Repository	http://hdl.handle.net/11633/di.dccn.DSC_3011020.09_236	http://hdl.handle.net/11633/di.dccn.DSC_3011020.09_236	auditory
A2066	MEG data acquisition	CTF-275	CTF	sub-A2066_task-rest_meg	sub-A2066/meg/sub-A2066_task-rest_meg.ds	Donders Repository	http://hdl.handle.net/11633/di.dccn.DSC_3011020.09_236	http://hdl.handle.net/11633/di.dccn.DSC_3011020.09_236	rest
A2067	MEG data acquisition	CTF-275	CTF	sub-A2067_task-auditory_meg	sub-A2067/meg/sub-A2067_task-auditory_meg.ds	Donders Repository	http://hdl.handle.net/11633/di.dccn.DSC_3011020.09_236	http://hdl.handle.net/11633/di.dccn.DSC_3011020.09_236	auditory
A2067	MEG data acquisition	CTF-275	CTF	sub-A2067_task-rest_meg	sub-A2067/meg/sub-A2067_task-rest_meg.ds	Donders Repository	http://hdl.handle.net/11633/di.dccn.DSC_3011020.09_236	http://hdl.handle.net/11633/di.dccn.DSC_3011020.09_236	rest
A2068	MEG data acquisition	CTF-275	CTF	sub-A2068_task-auditory_meg	sub-A2068/meg/sub-A2068_task-auditory_meg.ds	Donders Repository	http://hdl.handle.net/11633/di.dccn.DSC_3011020.09_236	http://hdl.handle.net/11633/di.dccn.DSC_3011020.09_236	auditory
A2068	MEG data acquisition	CTF-275	CTF	sub-A2068_task-rest_meg	sub-A2068/meg/sub-A2068_task-rest_meg.ds	Donders Repository	http://hdl.handle.net/11633/di.dccn.DSC_3011020.09_236	http://hdl.handle.net/11633/di.dccn.DSC_3011020.09_236	rest
A2069	MEG data acquisition	CTF-275	CTF	sub-A2069_task-auditory_meg	sub-A2069/meg/sub-A2069_task-auditory_meg.ds	Donders Repository	http://hdl.handle.net/11633/di.dccn.DSC_3011020.09_236	http://hdl.handle.net/11633/di.dccn.DSC_3011020.09_236	auditory
A2069	MEG data acquisition	CTF-275	CTF	sub-A2069_task-rest_meg	sub-A2069/meg/sub-A2069_task-rest_meg.ds	Donders Repository	http://hdl.handle.net/11633/di.dccn.DSC_3011020.09_236	http://hdl.handle.net/11633/di.dccn.DSC_3011020.09_236	rest
A2070	MEG data acquisition	CTF-275	CTF	sub-A2070_task-auditory_meg	sub-A2070/meg/sub-A2070_task-auditory_meg.ds	Donders Repository	http://hdl.handle.net/11633/di.dccn.DSC_3011020.09_236	http://hdl.handle.net/11633/di.dccn.DSC_3011020.09_236	auditory
A2070	MEG data acquisition	CTF-275	CTF	sub-A2070_task-rest_meg	sub-A2070/meg/sub-A2070_task-rest_meg.ds	Donders Repository	http://hdl.handle.net/11633/di.dccn.DSC_3011020.09_236	http://hdl.handle.net/11633/di.dccn.DSC_3011020.09_236	rest
A2071	MEG data acquisition	CTF-275	CTF	sub-A2071_task-auditory_meg	sub-A2071/meg/sub-A2071_task-auditory_meg.ds	Donders Repository	http://hdl.handle.net/11633/di.dccn.DSC_3011020.09_236	http://hdl.handle.net/11633/di.dccn.DSC_3011020.09_236	auditory
A2071	MEG data acquisition	CTF-275	CTF	sub-A2071_task-rest_meg	sub-A2071/meg/sub-A2071_task-rest_meg.ds	Donders Repository	http://hdl.handle.net/11633/di.dccn.DSC_3011020.09_236	http://hdl.handle.net/11633/di.dccn.DSC_3011020.09_236	rest
A2072	MEG data acquisition	CTF-275	CTF	sub-A2072_task-auditory_meg	sub-A2072/meg/sub-A2072_task-auditory_meg.ds	Donders Repository	http://hdl.handle.net/11633/di.dccn.DSC_3011020.09_236	http://hdl.handle.net/11633/di.dccn.DSC_3011020.09_236	auditory
A2072	MEG data acquisition	CTF-275	CTF	sub-A2072_task-rest_meg	sub-A2072/meg/sub-A2072_task-rest_meg.ds	Donders Repository	http://hdl.handle.net/11633/di.dccn.DSC_3011020.09_236	http://hdl.handle.net/11633/di.dccn.DSC_3011020.09_236	rest
A2073	MEG data acquisition	CTF-275	CTF	sub-A2073_task-auditory_meg	sub-A2073/meg/sub-A2073_task-auditory_meg.ds	Donders Repository	http://hdl.handle.net/11633/di.dccn.DSC_3011020.09_236	http://hdl.handle.net/11633/di.dccn.DSC_3011020.09_236	auditory
A2073	MEG data acquisition	CTF-275	CTF	sub-A2073_task-rest_meg	sub-A2073/meg/sub-A2073_task-rest_meg.ds	Donders Repository	http://hdl.handle.net/11633/di.dccn.DSC_3011020.09_236	http://hdl.handle.net/11633/di.dccn.DSC_3011020.09_236	rest
A2075	MEG data acquisition	CTF-275	CTF	sub-A2075_task-auditory_meg	sub-A2075/meg/sub-A2075_task-auditory_meg.ds	Donders Repository	http://hdl.handle.net/11633/di.dccn.DSC_3011020.09_236	http://hdl.handle.net/11633/di.dccn.DSC_3011020.09_236	auditory
A2075	MEG data acquisition	CTF-275	CTF	sub-A2075_task-rest_meg	sub-A2075/meg/sub-A2075_task-rest_meg.ds	Donders Repository	http://hdl.handle.net/11633/di.dccn.DSC_3011020.09_236	http://hdl.handle.net/11633/di.dccn.DSC_3011020.09_236	rest
A2076	MEG data acquisition	CTF-275	CTF	sub-A2076_task-auditory_run-1_meg	sub-A2076/meg/sub-A2076_task-auditory_run-1_meg.ds	Donders Repository	http://hdl.handle.net/11633/di.dccn.DSC_3011020.09_236	http://hdl.handle.net/11633/di.dccn.DSC_3011020.09_236	auditory
A2076	MEG data acquisition	CTF-275	CTF	sub-A2076_task-auditory_run-2_meg	sub-A2076/meg/sub-A2076_task-auditory_run-2_meg.ds	Donders Repository	http://hdl.handle.net/11633/di.dccn.DSC_3011020.09_236	http://hdl.handle.net/11633/di.dccn.DSC_3011020.09_236	auditory
A2076	MEG data acquisition	CTF-275	CTF	sub-A2076_task-rest_meg	sub-A2076/meg/sub-A2076_task-rest_meg.ds	Donders Repository	http://hdl.handle.net/11633/di.dccn.DSC_3011020.09_236	http://hdl.handle.net/11633/di.dccn.DSC_3011020.09_236	rest
A2077	MEG data acquisition	CTF-275	CTF	sub-A2077_task-auditory_meg	sub-A2077/meg/sub-A2077_task-auditory_meg.ds	Donders Repository	http://hdl.handle.net/11633/di.dccn.DSC_3011020.09_236	http://hdl.handle.net/11633/di.dccn.DSC_3011020.09_236	auditory
A2077	MEG data acquisition	CTF-275	CTF	sub-A2077_task-rest_meg	sub-A2077/meg/sub-A2077_task-rest_meg.ds	Donders Repository	http://hdl.handle.net/11633/di.dccn.DSC_3011020.09_236	http://hdl.handle.net/11633/di.dccn.DSC_3011020.09_236	rest
A2078	MEG data acquisition	CTF-275	CTF	sub-A2078_task-auditory_meg	sub-A2078/meg/sub-A2078_task-auditory_meg.ds	Donders Repository	http://hdl.handle.net/11633/di.dccn.DSC_3011020.09_236	http://hdl.handle.net/11633/di.dccn.DSC_3011020.09_236	auditory
A2078	MEG data acquisition	CTF-275	CTF	sub-A2078_task-rest_meg	sub-A2078/meg/sub-A2078_task-rest_meg.ds	Donders Repository	http://hdl.handle.net/11633/di.dccn.DSC_3011020.09_236	http://hdl.handle.net/11633/di.dccn.DSC_3011020.09_236	rest
A2079	MEG data acquisition	CTF-275	CTF	sub-A2079_task-auditory_meg	sub-A2079/meg/sub-A2079_task-auditory_meg.ds	Donders Repository	http://hdl.handle.net/11633/di.dccn.DSC_3011020.09_236	http://hdl.handle.net/11633/di.dccn.DSC_3011020.09_236	auditory
A2079	MEG data acquisition	CTF-275	CTF	sub-A2079_task-rest_meg	sub-A2079/meg/sub-A2079_task-rest_meg.ds	Donders Repository	http://hdl.handle.net/11633/di.dccn.DSC_3011020.09_236	http://hdl.handle.net/11633/di.dccn.DSC_3011020.09_236	rest
A2080	MEG data acquisition	CTF-275	CTF	sub-A2080_task-auditory_meg	sub-A2080/meg/sub-A2080_task-auditory_meg.ds	Donders Repository	http://hdl.handle.net/11633/di.dccn.DSC_3011020.09_236	http://hdl.handle.net/11633/di.dccn.DSC_3011020.09_236	auditory
A2080	MEG data acquisition	CTF-275	CTF	sub-A2080_task-rest_meg	sub-A2080/meg/sub-A2080_task-rest_meg.ds	Donders Repository	http://hdl.handle.net/11633/di.dccn.DSC_3011020.09_236	http://hdl.handle.net/11633/di.dccn.DSC_3011020.09_236	rest
A2083	MEG data acquisition	CTF-275	CTF	sub-A2083_task-auditory_meg	sub-A2083/meg/sub-A2083_task-auditory_meg.ds	Donders Repository	http://hdl.handle.net/11633/di.dccn.DSC_3011020.09_236	http://hdl.handle.net/11633/di.dccn.DSC_3011020.09_236	auditory
A2083	MEG data acquisition	CTF-275	CTF	sub-A2083_task-rest_meg	sub-A2083/meg/sub-A2083_task-rest_meg.ds	Donders Repository	http://hdl.handle.net/11633/di.dccn.DSC_3011020.09_236	http://hdl.handle.net/11633/di.dccn.DSC_3011020.09_236	rest
A2084	MEG data acquisition	CTF-275	CTF	sub-A2084_task-auditory_run-1_meg	sub-A2084/meg/sub-A2084_task-auditory_run-1_meg.ds	Donders Repository	http://hdl.handle.net/11633/di.dccn.DSC_3011020.09_236	http://hdl.handle.net/11633/di.dccn.DSC_3011020.09_236	auditory
A2084	MEG data acquisition	CTF-275	CTF	sub-A2084_task-auditory_run-2_meg	sub-A2084/meg/sub-A2084_task-auditory_run-2_meg.ds	Donders Repository	http://hdl.handle.net/11633/di.dccn.DSC_3011020.09_236	http://hdl.handle.net/11633/di.dccn.DSC_3011020.09_236	auditory
A2084	MEG data acquisition	CTF-275	CTF	sub-A2084_task-rest_meg	sub-A2084/meg/sub-A2084_task-rest_meg.ds	Donders Repository	http://hdl.handle.net/11633/di.dccn.DSC_3011020.09_236	http://hdl.handle.net/11633/di.dccn.DSC_3011020.09_236	rest
A2085	MEG data acquisition	CTF-275	CTF	sub-A2085_task-auditory_meg	sub-A2085/meg/sub-A2085_task-auditory_meg.ds	Donders Repository	http://hdl.handle.net/11633/di.dccn.DSC_3011020.09_236	http://hdl.handle.net/11633/di.dccn.DSC_3011020.09_236	auditory
A2085	MEG data acquisition	CTF-275	CTF	sub-A2085_task-rest_meg	sub-A2085/meg/sub-A2085_task-rest_meg.ds	Donders Repository	http://hdl.handle.net/11633/di.dccn.DSC_3011020.09_236	http://hdl.handle.net/11633/di.dccn.DSC_3011020.09_236	rest
A2086	MEG data acquisition	CTF-275	CTF	sub-A2086_task-auditory_meg	sub-A2086/meg/sub-A2086_task-auditory_meg.ds	Donders Repository	http://hdl.handle.net/11633/di.dccn.DSC_3011020.09_236	http://hdl.handle.net/11633/di.dccn.DSC_3011020.09_236	auditory
A2086	MEG data acquisition	CTF-275	CTF	sub-A2086_task-rest_meg	sub-A2086/meg/sub-A2086_task-rest_meg.ds	Donders Repository	http://hdl.handle.net/11633/di.dccn.DSC_3011020.09_236	http://hdl.handle.net/11633/di.dccn.DSC_3011020.09_236	rest
A2088	MEG data acquisition	CTF-275	CTF	sub-A2088_task-auditory_meg	sub-A2088/meg/sub-A2088_task-auditory_meg.ds	Donders Repository	http://hdl.handle.net/11633/di.dccn.DSC_3011020.09_236	http://hdl.handle.net/11633/di.dccn.DSC_3011020.09_236	auditory
A2088	MEG data acquisition	CTF-275	CTF	sub-A2088_task-rest_meg	sub-A2088/meg/sub-A2088_task-rest_meg.ds	Donders Repository	http://hdl.handle.net/11633/di.dccn.DSC_3011020.09_236	http://hdl.handle.net/11633/di.dccn.DSC_3011020.09_236	rest
A2089	MEG data acquisition	CTF-275	CTF	sub-A2089_task-auditory_meg	sub-A2089/meg/sub-A2089_task-auditory_meg.ds	Donders Repository	http://hdl.handle.net/11633/di.dccn.DSC_3011020.09_236	http://hdl.handle.net/11633/di.dccn.DSC_3011020.09_236	auditory
A2089	MEG data acquisition	CTF-275	CTF	sub-A2089_task-rest_meg	sub-A2089/meg/sub-A2089_task-rest_meg.ds	Donders Repository	http://hdl.handle.net/11633/di.dccn.DSC_3011020.09_236	http://hdl.handle.net/11633/di.dccn.DSC_3011020.09_236	rest
A2090	MEG data acquisition	CTF-275	CTF	sub-A2090_task-auditory_meg	sub-A2090/meg/sub-A2090_task-auditory_meg.ds	Donders Repository	http://hdl.handle.net/11633/di.dccn.DSC_3011020.09_236	http://hdl.handle.net/11633/di.dccn.DSC_3011020.09_236	auditory
A2090	MEG data acquisition	CTF-275	CTF	sub-A2090_task-rest_meg	sub-A2090/meg/sub-A2090_task-rest_meg.ds	Donders Repository	http://hdl.handle.net/11633/di.dccn.DSC_3011020.09_236	http://hdl.handle.net/11633/di.dccn.DSC_3011020.09_236	rest
A2091	MEG data acquisition	CTF-275	CTF	sub-A2091_task-auditory_meg	sub-A2091/meg/sub-A2091_task-auditory_meg.ds	Donders Repository	http://hdl.handle.net/11633/di.dccn.DSC_3011020.09_236	http://hdl.handle.net/11633/di.dccn.DSC_3011020.09_236	auditory
A2091	MEG data acquisition	CTF-275	CTF	sub-A2091_task-rest_meg	sub-A2091/meg/sub-A2091_task-rest_meg.ds	Donders Repository	http://hdl.handle.net/11633/di.dccn.DSC_3011020.09_236	http://hdl.handle.net/11633/di.dccn.DSC_3011020.09_236	rest
A2092	MEG data acquisition	CTF-275	CTF	sub-A2092_task-auditory_meg	sub-A2092/meg/sub-A2092_task-auditory_meg.ds	Donders Repository	http://hdl.handle.net/11633/di.dccn.DSC_3011020.09_236	http://hdl.handle.net/11633/di.dccn.DSC_3011020.09_236	auditory
A2092	MEG data acquisition	CTF-275	CTF	sub-A2092_task-rest_meg	sub-A2092/meg/sub-A2092_task-rest_meg.ds	Donders Repository	http://hdl.handle.net/11633/di.dccn.DSC_3011020.09_236	http://hdl.handle.net/11633/di.dccn.DSC_3011020.09_236	rest
A2094	MEG data acquisition	CTF-275	CTF	sub-A2094_task-auditory_meg	sub-A2094/meg/sub-A2094_task-auditory_meg.ds	Donders Repository	http://hdl.handle.net/11633/di.dccn.DSC_3011020.09_236	http://hdl.handle.net/11633/di.dccn.DSC_3011020.09_236	auditory
A2094	MEG data acquisition	CTF-275	CTF	sub-A2094_task-rest_meg	sub-A2094/meg/sub-A2094_task-rest_meg.ds	Donders Repository	http://hdl.handle.net/11633/di.dccn.DSC_3011020.09_236	http://hdl.handle.net/11633/di.dccn.DSC_3011020.09_236	rest
A2095	MEG data acquisition	CTF-275	CTF	sub-A2095_task-auditory_meg	sub-A2095/meg/sub-A2095_task-auditory_meg.ds	Donders Repository	http://hdl.handle.net/11633/di.dccn.DSC_3011020.09_236	http://hdl.handle.net/11633/di.dccn.DSC_3011020.09_236	auditory
A2095	MEG data acquisition	CTF-275	CTF	sub-A2095_task-rest_meg	sub-A2095/meg/sub-A2095_task-rest_meg.ds	Donders Repository	http://hdl.handle.net/11633/di.dccn.DSC_3011020.09_236	http://hdl.handle.net/11633/di.dccn.DSC_3011020.09_236	rest
A2096	MEG data acquisition	CTF-275	CTF	sub-A2096_task-auditory_meg	sub-A2096/meg/sub-A2096_task-auditory_meg.ds	Donders Repository	http://hdl.handle.net/11633/di.dccn.DSC_3011020.09_236	http://hdl.handle.net/11633/di.dccn.DSC_3011020.09_236	auditory
A2096	MEG data acquisition	CTF-275	CTF	sub-A2096_task-rest_meg	sub-A2096/meg/sub-A2096_task-rest_meg.ds	Donders Repository	http://hdl.handle.net/11633/di.dccn.DSC_3011020.09_236	http://hdl.handle.net/11633/di.dccn.DSC_3011020.09_236	rest
A2097	MEG data acquisition	CTF-275	CTF	sub-A2097_task-auditory_meg	sub-A2097/meg/sub-A2097_task-auditory_meg.ds	Donders Repository	http://hdl.handle.net/11633/di.dccn.DSC_3011020.09_236	http://hdl.handle.net/11633/di.dccn.DSC_3011020.09_236	auditory
A2097	MEG data acquisition	CTF-275	CTF	sub-A2097_task-rest_meg	sub-A2097/meg/sub-A2097_task-rest_meg.ds	Donders Repository	http://hdl.handle.net/11633/di.dccn.DSC_3011020.09_236	http://hdl.handle.net/11633/di.dccn.DSC_3011020.09_236	rest
A2098	MEG data acquisition	CTF-275	CTF	sub-A2098_task-auditory_meg	sub-A2098/meg/sub-A2098_task-auditory_meg.ds	Donders Repository	http://hdl.handle.net/11633/di.dccn.DSC_3011020.09_236	http://hdl.handle.net/11633/di.dccn.DSC_3011020.09_236	auditory
A2098	MEG data acquisition	CTF-275	CTF	sub-A2098_task-rest_meg	sub-A2098/meg/sub-A2098_task-rest_meg.ds	Donders Repository	http://hdl.handle.net/11633/di.dccn.DSC_3011020.09_236	http://hdl.handle.net/11633/di.dccn.DSC_3011020.09_236	rest
A2099	MEG data acquisition	CTF-275	CTF	sub-A2099_task-auditory_meg	sub-A2099/meg/sub-A2099_task-auditory_meg.ds	Donders Repository	http://hdl.handle.net/11633/di.dccn.DSC_3011020.09_236	http://hdl.handle.net/11633/di.dccn.DSC_3011020.09_236	auditory
A2099	MEG data acquisition	CTF-275	CTF	sub-A2099_task-rest_meg	sub-A2099/meg/sub-A2099_task-rest_meg.ds	Donders Repository	http://hdl.handle.net/11633/di.dccn.DSC_3011020.09_236	http://hdl.handle.net/11633/di.dccn.DSC_3011020.09_236	rest
A2101	MEG data acquisition	CTF-275	CTF	sub-A2101_task-auditory_meg	sub-A2101/meg/sub-A2101_task-auditory_meg.ds	Donders Repository	http://hdl.handle.net/11633/di.dccn.DSC_3011020.09_236	http://hdl.handle.net/11633/di.dccn.DSC_3011020.09_236	auditory
A2101	MEG data acquisition	CTF-275	CTF	sub-A2101_task-rest_meg	sub-A2101/meg/sub-A2101_task-rest_meg.ds	Donders Repository	http://hdl.handle.net/11633/di.dccn.DSC_3011020.09_236	http://hdl.handle.net/11633/di.dccn.DSC_3011020.09_236	rest
A2102	MEG data acquisition	CTF-275	CTF	sub-A2102_task-auditory_meg	sub-A2102/meg/sub-A2102_task-auditory_meg.ds	Donders Repository	http://hdl.handle.net/11633/di.dccn.DSC_3011020.09_236	http://hdl.handle.net/11633/di.dccn.DSC_3011020.09_236	auditory
A2102	MEG data acquisition	CTF-275	CTF	sub-A2102_task-rest_meg	sub-A2102/meg/sub-A2102_task-rest_meg.ds	Donders Repository	http://hdl.handle.net/11633/di.dccn.DSC_3011020.09_236	http://hdl.handle.net/11633/di.dccn.DSC_3011020.09_236	rest
A2103	MEG data acquisition	CTF-275	CTF	sub-A2103_task-auditory_meg	sub-A2103/meg/sub-A2103_task-auditory_meg.ds	Donders Repository	http://hdl.handle.net/11633/di.dccn.DSC_3011020.09_236	http://hdl.handle.net/11633/di.dccn.DSC_3011020.09_236	auditory
A2103	MEG data acquisition	CTF-275	CTF	sub-A2103_task-rest_meg	sub-A2103/meg/sub-A2103_task-rest_meg.ds	Donders Repository	http://hdl.handle.net/11633/di.dccn.DSC_3011020.09_236	http://hdl.handle.net/11633/di.dccn.DSC_3011020.09_236	rest
A2104	MEG data acquisition	CTF-275	CTF	sub-A2104_task-auditory_meg	sub-A2104/meg/sub-A2104_task-auditory_meg.ds	Donders Repository	http://hdl.handle.net/11633/di.dccn.DSC_3011020.09_236	http://hdl.handle.net/11633/di.dccn.DSC_3011020.09_236	auditory
A2104	MEG data acquisition	CTF-275	CTF	sub-A2104_task-rest_meg	sub-A2104/meg/sub-A2104_task-rest_meg.ds	Donders Repository	http://hdl.handle.net/11633/di.dccn.DSC_3011020.09_236	http://hdl.handle.net/11633/di.dccn.DSC_3011020.09_236	rest
A2105	MEG data acquisition	CTF-275	CTF	sub-A2105_task-auditory_meg	sub-A2105/meg/sub-A2105_task-auditory_meg.ds	Donders Repository	http://hdl.handle.net/11633/di.dccn.DSC_3011020.09_236	http://hdl.handle.net/11633/di.dccn.DSC_3011020.09_236	auditory
A2105	MEG data acquisition	CTF-275	CTF	sub-A2105_task-rest_meg	sub-A2105/meg/sub-A2105_task-rest_meg.ds	Donders Repository	http://hdl.handle.net/11633/di.dccn.DSC_3011020.09_236	http://hdl.handle.net/11633/di.dccn.DSC_3011020.09_236	rest
A2106	MEG data acquisition	CTF-275	CTF	sub-A2106_task-auditory_meg	sub-A2106/meg/sub-A2106_task-auditory_meg.ds	Donders Repository	http://hdl.handle.net/11633/di.dccn.DSC_3011020.09_236	http://hdl.handle.net/11633/di.dccn.DSC_3011020.09_236	auditory
A2106	MEG data acquisition	CTF-275	CTF	sub-A2106_task-rest_meg	sub-A2106/meg/sub-A2106_task-rest_meg.ds	Donders Repository	http://hdl.handle.net/11633/di.dccn.DSC_3011020.09_236	http://hdl.handle.net/11633/di.dccn.DSC_3011020.09_236	rest
A2108	MEG data acquisition	CTF-275	CTF	sub-A2108_task-auditory_meg	sub-A2108/meg/sub-A2108_task-auditory_meg.ds	Donders Repository	http://hdl.handle.net/11633/di.dccn.DSC_3011020.09_236	http://hdl.handle.net/11633/di.dccn.DSC_3011020.09_236	auditory
A2108	MEG data acquisition	CTF-275	CTF	sub-A2108_task-rest_meg	sub-A2108/meg/sub-A2108_task-rest_meg.ds	Donders Repository	http://hdl.handle.net/11633/di.dccn.DSC_3011020.09_236	http://hdl.handle.net/11633/di.dccn.DSC_3011020.09_236	rest
A2109	MEG data acquisition	CTF-275	CTF	sub-A2109_task-auditory_meg	sub-A2109/meg/sub-A2109_task-auditory_meg.ds	Donders Repository	http://hdl.handle.net/11633/di.dccn.DSC_3011020.09_236	http://hdl.handle.net/11633/di.dccn.DSC_3011020.09_236	auditory
A2109	MEG data acquisition	CTF-275	CTF	sub-A2109_task-rest_meg	sub-A2109/meg/sub-A2109_task-rest_meg.ds	Donders Repository	http://hdl.handle.net/11633/di.dccn.DSC_3011020.09_236	http://hdl.handle.net/11633/di.dccn.DSC_3011020.09_236	rest
A2110	MEG data acquisition	CTF-275	CTF	sub-A2110_task-auditory_meg	sub-A2110/meg/sub-A2110_task-auditory_meg.ds	Donders Repository	http://hdl.handle.net/11633/di.dccn.DSC_3011020.09_236	http://hdl.handle.net/11633/di.dccn.DSC_3011020.09_236	auditory
A2110	MEG data acquisition	CTF-275	CTF	sub-A2110_task-rest_meg	sub-A2110/meg/sub-A2110_task-rest_meg.ds	Donders Repository	http://hdl.handle.net/11633/di.dccn.DSC_3011020.09_236	http://hdl.handle.net/11633/di.dccn.DSC_3011020.09_236	rest
A2111	MEG data acquisition	CTF-275	CTF	sub-A2111_task-auditory_meg	sub-A2111/meg/sub-A2111_task-auditory_meg.ds	Donders Repository	http://hdl.handle.net/11633/di.dccn.DSC_3011020.09_236	http://hdl.handle.net/11633/di.dccn.DSC_3011020.09_236	auditory
A2111	MEG data acquisition	CTF-275	CTF	sub-A2111_task-rest_meg	sub-A2111/meg/sub-A2111_task-rest_meg.ds	Donders Repository	http://hdl.handle.net/11633/di.dccn.DSC_3011020.09_236	http://hdl.handle.net/11633/di.dccn.DSC_3011020.09_236	rest
A2113	MEG data acquisition	CTF-275	CTF	sub-A2113_task-auditory_meg	sub-A2113/meg/sub-A2113_task-auditory_meg.ds	Donders Repository	http://hdl.handle.net/11633/di.dccn.DSC_3011020.09_236	http://hdl.handle.net/11633/di.dccn.DSC_3011020.09_236	auditory
A2113	MEG data acquisition	CTF-275	CTF	sub-A2113_task-rest_meg	sub-A2113/meg/sub-A2113_task-rest_meg.ds	Donders Repository	http://hdl.handle.net/11633/di.dccn.DSC_3011020.09_236	http://hdl.handle.net/11633/di.dccn.DSC_3011020.09_236	rest
A2114	MEG data acquisition	CTF-275	CTF	sub-A2114_task-auditory_meg	sub-A2114/meg/sub-A2114_task-auditory_meg.ds	Donders Repository	http://hdl.handle.net/11633/di.dccn.DSC_3011020.09_236	http://hdl.handle.net/11633/di.dccn.DSC_3011020.09_236	auditory
A2114	MEG data acquisition	CTF-275	CTF	sub-A2114_task-rest_meg	sub-A2114/meg/sub-A2114_task-rest_meg.ds	Donders Repository	http://hdl.handle.net/11633/di.dccn.DSC_3011020.09_236	http://hdl.handle.net/11633/di.dccn.DSC_3011020.09_236	rest
A2116	MEG data acquisition	CTF-275	CTF	sub-A2116_task-auditory_meg	sub-A2116/meg/sub-A2116_task-auditory_meg.ds	Donders Repository	http://hdl.handle.net/11633/di.dccn.DSC_3011020.09_236	http://hdl.handle.net/11633/di.dccn.DSC_3011020.09_236	auditory
A2116	MEG data acquisition	CTF-275	CTF	sub-A2116_task-rest_meg	sub-A2116/meg/sub-A2116_task-rest_meg.ds	Donders Repository	http://hdl.handle.net/11633/di.dccn.DSC_3011020.09_236	http://hdl.handle.net/11633/di.dccn.DSC_3011020.09_236	rest
A2117	MEG data acquisition	CTF-275	CTF	sub-A2117_task-auditory_meg	sub-A2117/meg/sub-A2117_task-auditory_meg.ds	Donders Repository	http://hdl.handle.net/11633/di.dccn.DSC_3011020.09_236	http://hdl.handle.net/11633/di.dccn.DSC_3011020.09_236	auditory
A2117	MEG data acquisition	CTF-275	CTF	sub-A2117_task-rest_meg	sub-A2117/meg/sub-A2117_task-rest_meg.ds	Donders Repository	http://hdl.handle.net/11633/di.dccn.DSC_3011020.09_236	http://hdl.handle.net/11633/di.dccn.DSC_3011020.09_236	rest
A2119	MEG data acquisition	CTF-275	CTF	sub-A2119_task-auditory_meg	sub-A2119/meg/sub-A2119_task-auditory_meg.ds	Donders Repository	http://hdl.handle.net/11633/di.dccn.DSC_3011020.09_236	http://hdl.handle.net/11633/di.dccn.DSC_3011020.09_236	auditory
A2120	MEG data acquisition	CTF-275	CTF	sub-A2120_task-auditory_meg	sub-A2120/meg/sub-A2120_task-auditory_meg.ds	Donders Repository	http://hdl.handle.net/11633/di.dccn.DSC_3011020.09_236	http://hdl.handle.net/11633/di.dccn.DSC_3011020.09_236	auditory
A2120	MEG data acquisition	CTF-275	CTF	sub-A2120_task-rest_meg	sub-A2120/meg/sub-A2120_task-rest_meg.ds	Donders Repository	http://hdl.handle.net/11633/di.dccn.DSC_3011020.09_236	http://hdl.handle.net/11633/di.dccn.DSC_3011020.09_236	rest
A2121	MEG data acquisition	CTF-275	CTF	sub-A2121_task-auditory_meg	sub-A2121/meg/sub-A2121_task-auditory_meg.ds	Donders Repository	http://hdl.handle.net/11633/di.dccn.DSC_3011020.09_236	http://hdl.handle.net/11633/di.dccn.DSC_3011020.09_236	auditory
A2121	MEG data acquisition	CTF-275	CTF	sub-A2121_task-rest_meg	sub-A2121/meg/sub-A2121_task-rest_meg.ds	Donders Repository	http://hdl.handle.net/11633/di.dccn.DSC_3011020.09_236	http://hdl.handle.net/11633/di.dccn.DSC_3011020.09_236	rest
A2122	MEG data acquisition	CTF-275	CTF	sub-A2122_task-auditory_meg	sub-A2122/meg/sub-A2122_task-auditory_meg.ds	Donders Repository	http://hdl.handle.net/11633/di.dccn.DSC_3011020.09_236	http://hdl.handle.net/11633/di.dccn.DSC_3011020.09_236	auditory
A2122	MEG data acquisition	CTF-275	CTF	sub-A2122_task-rest_meg	sub-A2122/meg/sub-A2122_task-rest_meg.ds	Donders Repository	http://hdl.handle.net/11633/di.dccn.DSC_3011020.09_236	http://hdl.handle.net/11633/di.dccn.DSC_3011020.09_236	rest
A2124	MEG data acquisition	CTF-275	CTF	sub-A2124_task-auditory_meg	sub-A2124/meg/sub-A2124_task-auditory_meg.ds	Donders Repository	http://hdl.handle.net/11633/di.dccn.DSC_3011020.09_236	http://hdl.handle.net/11633/di.dccn.DSC_3011020.09_236	auditory
A2124	MEG data acquisition	CTF-275	CTF	sub-A2124_task-rest_meg	sub-A2124/meg/sub-A2124_task-rest_meg.ds	Donders Repository	http://hdl.handle.net/11633/di.dccn.DSC_3011020.09_236	http://hdl.handle.net/11633/di.dccn.DSC_3011020.09_236	rest
A2125	MEG data acquisition	CTF-275	CTF	sub-A2125_task-auditory_meg	sub-A2125/meg/sub-A2125_task-auditory_meg.ds	Donders Repository	http://hdl.handle.net/11633/di.dccn.DSC_3011020.09_236	http://hdl.handle.net/11633/di.dccn.DSC_3011020.09_236	auditory
A2125	MEG data acquisition	CTF-275	CTF	sub-A2125_task-rest_meg	sub-A2125/meg/sub-A2125_task-rest_meg.ds	Donders Repository	http://hdl.handle.net/11633/di.dccn.DSC_3011020.09_236	http://hdl.handle.net/11633/di.dccn.DSC_3011020.09_236	rest
V1001	MEG data acquisition	CTF-275	CTF	sub-V1001_task-visual_meg	sub-V1001/meg/sub-V1001_task-visual_meg.ds	Donders Repository	http://hdl.handle.net/11633/di.dccn.DSC_3011020.09_236	http://hdl.handle.net/11633/di.dccn.DSC_3011020.09_236	visual
V1002	MEG data acquisition	CTF-275	CTF	sub-V1002_task-visual_meg	sub-V1002/meg/sub-V1002_task-visual_meg.ds	Donders Repository	http://hdl.handle.net/11633/di.dccn.DSC_3011020.09_236	http://hdl.handle.net/11633/di.dccn.DSC_3011020.09_236	visual
V1003	MEG data acquisition	CTF-275	CTF	sub-V1003_task-visual_meg	sub-V1003/meg/sub-V1003_task-visual_meg.ds	Donders Repository	http://hdl.handle.net/11633/di.dccn.DSC_3011020.09_236	http://hdl.handle.net/11633/di.dccn.DSC_3011020.09_236	visual
V1004	MEG data acquisition	CTF-275	CTF	sub-V1004_task-rest_meg	sub-V1004/meg/sub-V1004_task-rest_meg.ds	Donders Repository	http://hdl.handle.net/11633/di.dccn.DSC_3011020.09_236	http://hdl.handle.net/11633/di.dccn.DSC_3011020.09_236	rest
V1004	MEG data acquisition	CTF-275	CTF	sub-V1004_task-visual_meg	sub-V1004/meg/sub-V1004_task-visual_meg.ds	Donders Repository	http://hdl.handle.net/11633/di.dccn.DSC_3011020.09_236	http://hdl.handle.net/11633/di.dccn.DSC_3011020.09_236	visual
V1005	MEG data acquisition	CTF-275	CTF	sub-V1005_task-visual_meg	sub-V1005/meg/sub-V1005_task-visual_meg.ds	Donders Repository	http://hdl.handle.net/11633/di.dccn.DSC_3011020.09_236	http://hdl.handle.net/11633/di.dccn.DSC_3011020.09_236	visual
V1006	MEG data acquisition	CTF-275	CTF	sub-V1006_task-rest_meg	sub-V1006/meg/sub-V1006_task-rest_meg.ds	Donders Repository	http://hdl.handle.net/11633/di.dccn.DSC_3011020.09_236	http://hdl.handle.net/11633/di.dccn.DSC_3011020.09_236	rest
V1006	MEG data acquisition	CTF-275	CTF	sub-V1006_task-visual_run-1_meg	sub-V1006/meg/sub-V1006_task-visual_run-1_meg.ds	Donders Repository	http://hdl.handle.net/11633/di.dccn.DSC_3011020.09_236	http://hdl.handle.net/11633/di.dccn.DSC_3011020.09_236	visual
V1006	MEG data acquisition	CTF-275	CTF	sub-V1006_task-visual_run-2_meg	sub-V1006/meg/sub-V1006_task-visual_run-2_meg.ds	Donders Repository	http://hdl.handle.net/11633/di.dccn.DSC_3011020.09_236	http://hdl.handle.net/11633/di.dccn.DSC_3011020.09_236	visual
V1007	MEG data acquisition	CTF-275	CTF	sub-V1007_task-rest_meg	sub-V1007/meg/sub-V1007_task-rest_meg.ds	Donders Repository	http://hdl.handle.net/11633/di.dccn.DSC_3011020.09_236	http://hdl.handle.net/11633/di.dccn.DSC_3011020.09_236	rest
V1007	MEG data acquisition	CTF-275	CTF	sub-V1007_task-visual_meg	sub-V1007/meg/sub-V1007_task-visual_meg.ds	Donders Repository	http://hdl.handle.net/11633/di.dccn.DSC_3011020.09_236	http://hdl.handle.net/11633/di.dccn.DSC_3011020.09_236	visual
V1008	MEG data acquisition	CTF-275	CTF	sub-V1008_task-rest_meg	sub-V1008/meg/sub-V1008_task-rest_meg.ds	Donders Repository	http://hdl.handle.net/11633/di.dccn.DSC_3011020.09_236	http://hdl.handle.net/11633/di.dccn.DSC_3011020.09_236	rest
V1008	MEG data acquisition	CTF-275	CTF	sub-V1008_task-visual_meg	sub-V1008/meg/sub-V1008_task-visual_meg.ds	Donders Repository	http://hdl.handle.net/11633/di.dccn.DSC_3011020.09_236	http://hdl.handle.net/11633/di.dccn.DSC_3011020.09_236	visual
V1009	MEG data acquisition	CTF-275	CTF	sub-V1009_task-rest_meg	sub-V1009/meg/sub-V1009_task-rest_meg.ds	Donders Repository	http://hdl.handle.net/11633/di.dccn.DSC_3011020.09_236	http://hdl.handle.net/11633/di.dccn.DSC_3011020.09_236	rest
V1009	MEG data acquisition	CTF-275	CTF	sub-V1009_task-visual_meg	sub-V1009/meg/sub-V1009_task-visual_meg.ds	Donders Repository	http://hdl.handle.net/11633/di.dccn.DSC_3011020.09_236	http://hdl.handle.net/11633/di.dccn.DSC_3011020.09_236	visual
V1010	MEG data acquisition	CTF-275	CTF	sub-V1010_task-rest_meg	sub-V1010/meg/sub-V1010_task-rest_meg.ds	Donders Repository	http://hdl.handle.net/11633/di.dccn.DSC_3011020.09_236	http://hdl.handle.net/11633/di.dccn.DSC_3011020.09_236	rest
V1010	MEG data acquisition	CTF-275	CTF	sub-V1010_task-visual_meg	sub-V1010/meg/sub-V1010_task-visual_meg.ds	Donders Repository	http://hdl.handle.net/11633/di.dccn.DSC_3011020.09_236	http://hdl.handle.net/11633/di.dccn.DSC_3011020.09_236	visual
V1011	MEG data acquisition	CTF-275	CTF	sub-V1011_task-rest_meg	sub-V1011/meg/sub-V1011_task-rest_meg.ds	Donders Repository	http://hdl.handle.net/11633/di.dccn.DSC_3011020.09_236	http://hdl.handle.net/11633/di.dccn.DSC_3011020.09_236	rest
V1011	MEG data acquisition	CTF-275	CTF	sub-V1011_task-visual_meg	sub-V1011/meg/sub-V1011_task-visual_meg.ds	Donders Repository	http://hdl.handle.net/11633/di.dccn.DSC_3011020.09_236	http://hdl.handle.net/11633/di.dccn.DSC_3011020.09_236	visual
V1012	MEG data acquisition	CTF-275	CTF	sub-V1012_task-rest_meg	sub-V1012/meg/sub-V1012_task-rest_meg.ds	Donders Repository	http://hdl.handle.net/11633/di.dccn.DSC_3011020.09_236	http://hdl.handle.net/11633/di.dccn.DSC_3011020.09_236	rest
V1012	MEG data acquisition	CTF-275	CTF	sub-V1012_task-visual_meg	sub-V1012/meg/sub-V1012_task-visual_meg.ds	Donders Repository	http://hdl.handle.net/11633/di.dccn.DSC_3011020.09_236	http://hdl.handle.net/11633/di.dccn.DSC_3011020.09_236	visual
V1013	MEG data acquisition	CTF-275	CTF	sub-V1013_task-rest_meg	sub-V1013/meg/sub-V1013_task-rest_meg.ds	Donders Repository	http://hdl.handle.net/11633/di.dccn.DSC_3011020.09_236	http://hdl.handle.net/11633/di.dccn.DSC_3011020.09_236	rest
V1013	MEG data acquisition	CTF-275	CTF	sub-V1013_task-visual_meg	sub-V1013/meg/sub-V1013_task-visual_meg.ds	Donders Repository	http://hdl.handle.net/11633/di.dccn.DSC_3011020.09_236	http://hdl.handle.net/11633/di.dccn.DSC_3011020.09_236	visual
V1015	MEG data acquisition	CTF-275	CTF	sub-V1015_task-rest_meg	sub-V1015/meg/sub-V1015_task-rest_meg.ds	Donders Repository	http://hdl.handle.net/11633/di.dccn.DSC_3011020.09_236	http://hdl.handle.net/11633/di.dccn.DSC_3011020.09_236	rest
V1015	MEG data acquisition	CTF-275	CTF	sub-V1015_task-visual_meg	sub-V1015/meg/sub-V1015_task-visual_meg.ds	Donders Repository	http://hdl.handle.net/11633/di.dccn.DSC_3011020.09_236	http://hdl.handle.net/11633/di.dccn.DSC_3011020.09_236	visual
V1016	MEG data acquisition	CTF-275	CTF	sub-V1016_task-rest_meg	sub-V1016/meg/sub-V1016_task-rest_meg.ds	Donders Repository	http://hdl.handle.net/11633/di.dccn.DSC_3011020.09_236	http://hdl.handle.net/11633/di.dccn.DSC_3011020.09_236	rest
V1016	MEG data acquisition	CTF-275	CTF	sub-V1016_task-visual_meg	sub-V1016/meg/sub-V1016_task-visual_meg.ds	Donders Repository	http://hdl.handle.net/11633/di.dccn.DSC_3011020.09_236	http://hdl.handle.net/11633/di.dccn.DSC_3011020.09_236	visual
V1017	MEG data acquisition	CTF-275	CTF	sub-V1017_task-rest_meg	sub-V1017/meg/sub-V1017_task-rest_meg.ds	Donders Repository	http://hdl.handle.net/11633/di.dccn.DSC_3011020.09_236	http://hdl.handle.net/11633/di.dccn.DSC_3011020.09_236	rest
V1017	MEG data acquisition	CTF-275	CTF	sub-V1017_task-visual_meg	sub-V1017/meg/sub-V1017_task-visual_meg.ds	Donders Repository	http://hdl.handle.net/11633/di.dccn.DSC_3011020.09_236	http://hdl.handle.net/11633/di.dccn.DSC_3011020.09_236	visual
V1019	MEG data acquisition	CTF-275	CTF	sub-V1019_task-rest_meg	sub-V1019/meg/sub-V1019_task-rest_meg.ds	Donders Repository	http://hdl.handle.net/11633/di.dccn.DSC_3011020.09_236	http://hdl.handle.net/11633/di.dccn.DSC_3011020.09_236	rest
V1019	MEG data acquisition	CTF-275	CTF	sub-V1019_task-visual_meg	sub-V1019/meg/sub-V1019_task-visual_meg.ds	Donders Repository	http://hdl.handle.net/11633/di.dccn.DSC_3011020.09_236	http://hdl.handle.net/11633/di.dccn.DSC_3011020.09_236	visual
V1020	MEG data acquisition	CTF-275	CTF	sub-V1020_task-rest_meg	sub-V1020/meg/sub-V1020_task-rest_meg.ds	Donders Repository	http://hdl.handle.net/11633/di.dccn.DSC_3011020.09_236	http://hdl.handle.net/11633/di.dccn.DSC_3011020.09_236	rest
V1020	MEG data acquisition	CTF-275	CTF	sub-V1020_task-visual_meg	sub-V1020/meg/sub-V1020_task-visual_meg.ds	Donders Repository	http://hdl.handle.net/11633/di.dccn.DSC_3011020.09_236	http://hdl.handle.net/11633/di.dccn.DSC_3011020.09_236	visual
V1022	MEG data acquisition	CTF-275	CTF	sub-V1022_task-rest_meg	sub-V1022/meg/sub-V1022_task-rest_meg.ds	Donders Repository	http://hdl.handle.net/11633/di.dccn.DSC_3011020.09_236	http://hdl.handle.net/11633/di.dccn.DSC_3011020.09_236	rest
V1022	MEG data acquisition	CTF-275	CTF	sub-V1022_task-visual_meg	sub-V1022/meg/sub-V1022_task-visual_meg.ds	Donders Repository	http://hdl.handle.net/11633/di.dccn.DSC_3011020.09_236	http://hdl.handle.net/11633/di.dccn.DSC_3011020.09_236	visual
V1024	MEG data acquisition	CTF-275	CTF	sub-V1024_task-rest_meg	sub-V1024/meg/sub-V1024_task-rest_meg.ds	Donders Repository	http://hdl.handle.net/11633/di.dccn.DSC_3011020.09_236	http://hdl.handle.net/11633/di.dccn.DSC_3011020.09_236	rest
V1024	MEG data acquisition	CTF-275	CTF	sub-V1024_task-visual_meg	sub-V1024/meg/sub-V1024_task-visual_meg.ds	Donders Repository	http://hdl.handle.net/11633/di.dccn.DSC_3011020.09_236	http://hdl.handle.net/11633/di.dccn.DSC_3011020.09_236	visual
V1025	MEG data acquisition	CTF-275	CTF	sub-V1025_task-rest_meg	sub-V1025/meg/sub-V1025_task-rest_meg.ds	Donders Repository	http://hdl.handle.net/11633/di.dccn.DSC_3011020.09_236	http://hdl.handle.net/11633/di.dccn.DSC_3011020.09_236	rest
V1025	MEG data acquisition	CTF-275	CTF	sub-V1025_task-visual_meg	sub-V1025/meg/sub-V1025_task-visual_meg.ds	Donders Repository	http://hdl.handle.net/11633/di.dccn.DSC_3011020.09_236	http://hdl.handle.net/11633/di.dccn.DSC_3011020.09_236	visual
V1026	MEG data acquisition	CTF-275	CTF	sub-V1026_task-rest_meg	sub-V1026/meg/sub-V1026_task-rest_meg.ds	Donders Repository	http://hdl.handle.net/11633/di.dccn.DSC_3011020.09_236	http://hdl.handle.net/11633/di.dccn.DSC_3011020.09_236	rest
V1026	MEG data acquisition	CTF-275	CTF	sub-V1026_task-visual_meg	sub-V1026/meg/sub-V1026_task-visual_meg.ds	Donders Repository	http://hdl.handle.net/11633/di.dccn.DSC_3011020.09_236	http://hdl.handle.net/11633/di.dccn.DSC_3011020.09_236	visual
V1027	MEG data acquisition	CTF-275	CTF	sub-V1027_task-rest_meg	sub-V1027/meg/sub-V1027_task-rest_meg.ds	Donders Repository	http://hdl.handle.net/11633/di.dccn.DSC_3011020.09_236	http://hdl.handle.net/11633/di.dccn.DSC_3011020.09_236	rest
V1027	MEG data acquisition	CTF-275	CTF	sub-V1027_task-visual_meg	sub-V1027/meg/sub-V1027_task-visual_meg.ds	Donders Repository	http://hdl.handle.net/11633/di.dccn.DSC_3011020.09_236	http://hdl.handle.net/11633/di.dccn.DSC_3011020.09_236	visual
V1028	MEG data acquisition	CTF-275	CTF	sub-V1028_task-rest_meg	sub-V1028/meg/sub-V1028_task-rest_meg.ds	Donders Repository	http://hdl.handle.net/11633/di.dccn.DSC_3011020.09_236	http://hdl.handle.net/11633/di.dccn.DSC_3011020.09_236	rest
V1028	MEG data acquisition	CTF-275	CTF	sub-V1028_task-visual_meg	sub-V1028/meg/sub-V1028_task-visual_meg.ds	Donders Repository	http://hdl.handle.net/11633/di.dccn.DSC_3011020.09_236	http://hdl.handle.net/11633/di.dccn.DSC_3011020.09_236	visual
V1029	MEG data acquisition	CTF-275	CTF	sub-V1029_task-rest_meg	sub-V1029/meg/sub-V1029_task-rest_meg.ds	Donders Repository	http://hdl.handle.net/11633/di.dccn.DSC_3011020.09_236	http://hdl.handle.net/11633/di.dccn.DSC_3011020.09_236	rest
V1029	MEG data acquisition	CTF-275	CTF	sub-V1029_task-visual_meg	sub-V1029/meg/sub-V1029_task-visual_meg.ds	Donders Repository	http://hdl.handle.net/11633/di.dccn.DSC_3011020.09_236	http://hdl.handle.net/11633/di.dccn.DSC_3011020.09_236	visual
V1030	MEG data acquisition	CTF-275	CTF	sub-V1030_task-rest_meg	sub-V1030/meg/sub-V1030_task-rest_meg.ds	Donders Repository	http://hdl.handle.net/11633/di.dccn.DSC_3011020.09_236	http://hdl.handle.net/11633/di.dccn.DSC_3011020.09_236	rest
V1030	MEG data acquisition	CTF-275	CTF	sub-V1030_task-visual_meg	sub-V1030/meg/sub-V1030_task-visual_meg.ds	Donders Repository	http://hdl.handle.net/11633/di.dccn.DSC_3011020.09_236	http://hdl.handle.net/11633/di.dccn.DSC_3011020.09_236	visual
V1031	MEG data acquisition	CTF-275	CTF	sub-V1031_task-rest_meg	sub-V1031/meg/sub-V1031_task-rest_meg.ds	Donders Repository	http://hdl.handle.net/11633/di.dccn.DSC_3011020.09_236	http://hdl.handle.net/11633/di.dccn.DSC_3011020.09_236	rest
V1031	MEG data acquisition	CTF-275	CTF	sub-V1031_task-visual_meg	sub-V1031/meg/sub-V1031_task-visual_meg.ds	Donders Repository	http://hdl.handle.net/11633/di.dccn.DSC_3011020.09_236	http://hdl.handle.net/11633/di.dccn.DSC_3011020.09_236	visual
V1032	MEG data acquisition	CTF-275	CTF	sub-V1032_task-rest_meg	sub-V1032/meg/sub-V1032_task-rest_meg.ds	Donders Repository	http://hdl.handle.net/11633/di.dccn.DSC_3011020.09_236	http://hdl.handle.net/11633/di.dccn.DSC_3011020.09_236	rest
V1032	MEG data acquisition	CTF-275	CTF	sub-V1032_task-visual_meg	sub-V1032/meg/sub-V1032_task-visual_meg.ds	Donders Repository	http://hdl.handle.net/11633/di.dccn.DSC_3011020.09_236	http://hdl.handle.net/11633/di.dccn.DSC_3011020.09_236	visual
V1033	MEG data acquisition	CTF-275	CTF	sub-V1033_task-rest_meg	sub-V1033/meg/sub-V1033_task-rest_meg.ds	Donders Repository	http://hdl.handle.net/11633/di.dccn.DSC_3011020.09_236	http://hdl.handle.net/11633/di.dccn.DSC_3011020.09_236	rest
V1033	MEG data acquisition	CTF-275	CTF	sub-V1033_task-visual_meg	sub-V1033/meg/sub-V1033_task-visual_meg.ds	Donders Repository	http://hdl.handle.net/11633/di.dccn.DSC_3011020.09_236	http://hdl.handle.net/11633/di.dccn.DSC_3011020.09_236	visual
V1034	MEG data acquisition	CTF-275	CTF	sub-V1034_task-rest_meg	sub-V1034/meg/sub-V1034_task-rest_meg.ds	Donders Repository	http://hdl.handle.net/11633/di.dccn.DSC_3011020.09_236	http://hdl.handle.net/11633/di.dccn.DSC_3011020.09_236	rest
V1034	MEG data acquisition	CTF-275	CTF	sub-V1034_task-visual_meg	sub-V1034/meg/sub-V1034_task-visual_meg.ds	Donders Repository	http://hdl.handle.net/11633/di.dccn.DSC_3011020.09_236	http://hdl.handle.net/11633/di.dccn.DSC_3011020.09_236	visual
V1035	MEG data acquisition	CTF-275	CTF	sub-V1035_task-rest_meg	sub-V1035/meg/sub-V1035_task-rest_meg.ds	Donders Repository	http://hdl.handle.net/11633/di.dccn.DSC_3011020.09_236	http://hdl.handle.net/11633/di.dccn.DSC_3011020.09_236	rest
V1035	MEG data acquisition	CTF-275	CTF	sub-V1035_task-visual_meg	sub-V1035/meg/sub-V1035_task-visual_meg.ds	Donders Repository	http://hdl.handle.net/11633/di.dccn.DSC_3011020.09_236	http://hdl.handle.net/11633/di.dccn.DSC_3011020.09_236	visual
V1036	MEG data acquisition	CTF-275	CTF	sub-V1036_task-rest_meg	sub-V1036/meg/sub-V1036_task-rest_meg.ds	Donders Repository	http://hdl.handle.net/11633/di.dccn.DSC_3011020.09_236	http://hdl.handle.net/11633/di.dccn.DSC_3011020.09_236	rest
V1036	MEG data acquisition	CTF-275	CTF	sub-V1036_task-visual_meg	sub-V1036/meg/sub-V1036_task-visual_meg.ds	Donders Repository	http://hdl.handle.net/11633/di.dccn.DSC_3011020.09_236	http://hdl.handle.net/11633/di.dccn.DSC_3011020.09_236	visual
V1037	MEG data acquisition	CTF-275	CTF	sub-V1037_task-rest_meg	sub-V1037/meg/sub-V1037_task-rest_meg.ds	Donders Repository	http://hdl.handle.net/11633/di.dccn.DSC_3011020.09_236	http://hdl.handle.net/11633/di.dccn.DSC_3011020.09_236	rest
V1037	MEG data acquisition	CTF-275	CTF	sub-V1037_task-visual_meg	sub-V1037/meg/sub-V1037_task-visual_meg.ds	Donders Repository	http://hdl.handle.net/11633/di.dccn.DSC_3011020.09_236	http://hdl.handle.net/11633/di.dccn.DSC_3011020.09_236	visual
V1038	MEG data acquisition	CTF-275	CTF	sub-V1038_task-rest_meg	sub-V1038/meg/sub-V1038_task-rest_meg.ds	Donders Repository	http://hdl.handle.net/11633/di.dccn.DSC_3011020.09_236	http://hdl.handle.net/11633/di.dccn.DSC_3011020.09_236	rest
V1038	MEG data acquisition	CTF-275	CTF	sub-V1038_task-visual_meg	sub-V1038/meg/sub-V1038_task-visual_meg.ds	Donders Repository	http://hdl.handle.net/11633/di.dccn.DSC_3011020.09_236	http://hdl.handle.net/11633/di.dccn.DSC_3011020.09_236	visual
V1039	MEG data acquisition	CTF-275	CTF	sub-V1039_task-rest_meg	sub-V1039/meg/sub-V1039_task-rest_meg.ds	Donders Repository	http://hdl.handle.net/11633/di.dccn.DSC_3011020.09_236	http://hdl.handle.net/11633/di.dccn.DSC_3011020.09_236	rest
V1039	MEG data acquisition	CTF-275	CTF	sub-V1039_task-visual_meg	sub-V1039/meg/sub-V1039_task-visual_meg.ds	Donders Repository	http://hdl.handle.net/11633/di.dccn.DSC_3011020.09_236	http://hdl.handle.net/11633/di.dccn.DSC_3011020.09_236	visual
V1040	MEG data acquisition	CTF-275	CTF	sub-V1040_task-rest_meg	sub-V1040/meg/sub-V1040_task-rest_meg.ds	Donders Repository	http://hdl.handle.net/11633/di.dccn.DSC_3011020.09_236	http://hdl.handle.net/11633/di.dccn.DSC_3011020.09_236	rest
V1040	MEG data acquisition	CTF-275	CTF	sub-V1040_task-visual_meg	sub-V1040/meg/sub-V1040_task-visual_meg.ds	Donders Repository	http://hdl.handle.net/11633/di.dccn.DSC_3011020.09_236	http://hdl.handle.net/11633/di.dccn.DSC_3011020.09_236	visual
V1042	MEG data acquisition	CTF-275	CTF	sub-V1042_task-rest_meg	sub-V1042/meg/sub-V1042_task-rest_meg.ds	Donders Repository	http://hdl.handle.net/11633/di.dccn.DSC_3011020.09_236	http://hdl.handle.net/11633/di.dccn.DSC_3011020.09_236	rest
V1042	MEG data acquisition	CTF-275	CTF	sub-V1042_task-visual_meg	sub-V1042/meg/sub-V1042_task-visual_meg.ds	Donders Repository	http://hdl.handle.net/11633/di.dccn.DSC_3011020.09_236	http://hdl.handle.net/11633/di.dccn.DSC_3011020.09_236	visual
V1044	MEG data acquisition	CTF-275	CTF	sub-V1044_task-rest_meg	sub-V1044/meg/sub-V1044_task-rest_meg.ds	Donders Repository	http://hdl.handle.net/11633/di.dccn.DSC_3011020.09_236	http://hdl.handle.net/11633/di.dccn.DSC_3011020.09_236	rest
V1044	MEG data acquisition	CTF-275	CTF	sub-V1044_task-visual_meg	sub-V1044/meg/sub-V1044_task-visual_meg.ds	Donders Repository	http://hdl.handle.net/11633/di.dccn.DSC_3011020.09_236	http://hdl.handle.net/11633/di.dccn.DSC_3011020.09_236	visual
V1045	MEG data acquisition	CTF-275	CTF	sub-V1045_task-rest_meg	sub-V1045/meg/sub-V1045_task-rest_meg.ds	Donders Repository	http://hdl.handle.net/11633/di.dccn.DSC_3011020.09_236	http://hdl.handle.net/11633/di.dccn.DSC_3011020.09_236	rest
V1045	MEG data acquisition	CTF-275	CTF	sub-V1045_task-visual_meg	sub-V1045/meg/sub-V1045_task-visual_meg.ds	Donders Repository	http://hdl.handle.net/11633/di.dccn.DSC_3011020.09_236	http://hdl.handle.net/11633/di.dccn.DSC_3011020.09_236	visual
V1046	MEG data acquisition	CTF-275	CTF	sub-V1046_task-rest_meg	sub-V1046/meg/sub-V1046_task-rest_meg.ds	Donders Repository	http://hdl.handle.net/11633/di.dccn.DSC_3011020.09_236	http://hdl.handle.net/11633/di.dccn.DSC_3011020.09_236	rest
V1046	MEG data acquisition	CTF-275	CTF	sub-V1046_task-visual_meg	sub-V1046/meg/sub-V1046_task-visual_meg.ds	Donders Repository	http://hdl.handle.net/11633/di.dccn.DSC_3011020.09_236	http://hdl.handle.net/11633/di.dccn.DSC_3011020.09_236	visual
V1048	MEG data acquisition	CTF-275	CTF	sub-V1048_task-rest_meg	sub-V1048/meg/sub-V1048_task-rest_meg.ds	Donders Repository	http://hdl.handle.net/11633/di.dccn.DSC_3011020.09_236	http://hdl.handle.net/11633/di.dccn.DSC_3011020.09_236	rest
V1048	MEG data acquisition	CTF-275	CTF	sub-V1048_task-visual_meg	sub-V1048/meg/sub-V1048_task-visual_meg.ds	Donders Repository	http://hdl.handle.net/11633/di.dccn.DSC_3011020.09_236	http://hdl.handle.net/11633/di.dccn.DSC_3011020.09_236	visual
V1049	MEG data acquisition	CTF-275	CTF	sub-V1049_task-rest_meg	sub-V1049/meg/sub-V1049_task-rest_meg.ds	Donders Repository	http://hdl.handle.net/11633/di.dccn.DSC_3011020.09_236	http://hdl.handle.net/11633/di.dccn.DSC_3011020.09_236	rest
V1049	MEG data acquisition	CTF-275	CTF	sub-V1049_task-visual_meg	sub-V1049/meg/sub-V1049_task-visual_meg.ds	Donders Repository	http://hdl.handle.net/11633/di.dccn.DSC_3011020.09_236	http://hdl.handle.net/11633/di.dccn.DSC_3011020.09_236	visual
V1050	MEG data acquisition	CTF-275	CTF	sub-V1050_task-rest_meg	sub-V1050/meg/sub-V1050_task-rest_meg.ds	Donders Repository	http://hdl.handle.net/11633/di.dccn.DSC_3011020.09_236	http://hdl.handle.net/11633/di.dccn.DSC_3011020.09_236	rest
V1050	MEG data acquisition	CTF-275	CTF	sub-V1050_task-visual_meg	sub-V1050/meg/sub-V1050_task-visual_meg.ds	Donders Repository	http://hdl.handle.net/11633/di.dccn.DSC_3011020.09_236	http://hdl.handle.net/11633/di.dccn.DSC_3011020.09_236	visual
V1052	MEG data acquisition	CTF-275	CTF	sub-V1052_task-rest_meg	sub-V1052/meg/sub-V1052_task-rest_meg.ds	Donders Repository	http://hdl.handle.net/11633/di.dccn.DSC_3011020.09_236	http://hdl.handle.net/11633/di.dccn.DSC_3011020.09_236	rest
V1052	MEG data acquisition	CTF-275	CTF	sub-V1052_task-visual_meg	sub-V1052/meg/sub-V1052_task-visual_meg.ds	Donders Repository	http://hdl.handle.net/11633/di.dccn.DSC_3011020.09_236	http://hdl.handle.net/11633/di.dccn.DSC_3011020.09_236	visual
V1053	MEG data acquisition	CTF-275	CTF	sub-V1053_task-rest_meg	sub-V1053/meg/sub-V1053_task-rest_meg.ds	Donders Repository	http://hdl.handle.net/11633/di.dccn.DSC_3011020.09_236	http://hdl.handle.net/11633/di.dccn.DSC_3011020.09_236	rest
V1053	MEG data acquisition	CTF-275	CTF	sub-V1053_task-visual_meg	sub-V1053/meg/sub-V1053_task-visual_meg.ds	Donders Repository	http://hdl.handle.net/11633/di.dccn.DSC_3011020.09_236	http://hdl.handle.net/11633/di.dccn.DSC_3011020.09_236	visual
V1054	MEG data acquisition	CTF-275	CTF	sub-V1054_task-rest_meg	sub-V1054/meg/sub-V1054_task-rest_meg.ds	Donders Repository	http://hdl.handle.net/11633/di.dccn.DSC_3011020.09_236	http://hdl.handle.net/11633/di.dccn.DSC_3011020.09_236	rest
V1054	MEG data acquisition	CTF-275	CTF	sub-V1054_task-visual_meg	sub-V1054/meg/sub-V1054_task-visual_meg.ds	Donders Repository	http://hdl.handle.net/11633/di.dccn.DSC_3011020.09_236	http://hdl.handle.net/11633/di.dccn.DSC_3011020.09_236	visual
V1055	MEG data acquisition	CTF-275	CTF	sub-V1055_task-rest_meg	sub-V1055/meg/sub-V1055_task-rest_meg.ds	Donders Repository	http://hdl.handle.net/11633/di.dccn.DSC_3011020.09_236	http://hdl.handle.net/11633/di.dccn.DSC_3011020.09_236	rest
V1055	MEG data acquisition	CTF-275	CTF	sub-V1055_task-visual_meg	sub-V1055/meg/sub-V1055_task-visual_meg.ds	Donders Repository	http://hdl.handle.net/11633/di.dccn.DSC_3011020.09_236	http://hdl.handle.net/11633/di.dccn.DSC_3011020.09_236	visual
V1057	MEG data acquisition	CTF-275	CTF	sub-V1057_task-rest_meg	sub-V1057/meg/sub-V1057_task-rest_meg.ds	Donders Repository	http://hdl.handle.net/11633/di.dccn.DSC_3011020.09_236	http://hdl.handle.net/11633/di.dccn.DSC_3011020.09_236	rest
V1057	MEG data acquisition	CTF-275	CTF	sub-V1057_task-visual_meg	sub-V1057/meg/sub-V1057_task-visual_meg.ds	Donders Repository	http://hdl.handle.net/11633/di.dccn.DSC_3011020.09_236	http://hdl.handle.net/11633/di.dccn.DSC_3011020.09_236	visual
V1058	MEG data acquisition	CTF-275	CTF	sub-V1058_task-rest_meg	sub-V1058/meg/sub-V1058_task-rest_meg.ds	Donders Repository	http://hdl.handle.net/11633/di.dccn.DSC_3011020.09_236	http://hdl.handle.net/11633/di.dccn.DSC_3011020.09_236	rest
V1058	MEG data acquisition	CTF-275	CTF	sub-V1058_task-visual_meg	sub-V1058/meg/sub-V1058_task-visual_meg.ds	Donders Repository	http://hdl.handle.net/11633/di.dccn.DSC_3011020.09_236	http://hdl.handle.net/11633/di.dccn.DSC_3011020.09_236	visual
V1059	MEG data acquisition	CTF-275	CTF	sub-V1059_task-rest_meg	sub-V1059/meg/sub-V1059_task-rest_meg.ds	Donders Repository	http://hdl.handle.net/11633/di.dccn.DSC_3011020.09_236	http://hdl.handle.net/11633/di.dccn.DSC_3011020.09_236	rest
V1059	MEG data acquisition	CTF-275	CTF	sub-V1059_task-visual_meg	sub-V1059/meg/sub-V1059_task-visual_meg.ds	Donders Repository	http://hdl.handle.net/11633/di.dccn.DSC_3011020.09_236	http://hdl.handle.net/11633/di.dccn.DSC_3011020.09_236	visual
V1061	MEG data acquisition	CTF-275	CTF	sub-V1061_task-rest_meg	sub-V1061/meg/sub-V1061_task-rest_meg.ds	Donders Repository	http://hdl.handle.net/11633/di.dccn.DSC_3011020.09_236	http://hdl.handle.net/11633/di.dccn.DSC_3011020.09_236	rest
V1061	MEG data acquisition	CTF-275	CTF	sub-V1061_task-visual_meg	sub-V1061/meg/sub-V1061_task-visual_meg.ds	Donders Repository	http://hdl.handle.net/11633/di.dccn.DSC_3011020.09_236	http://hdl.handle.net/11633/di.dccn.DSC_3011020.09_236	visual
V1062	MEG data acquisition	CTF-275	CTF	sub-V1062_task-rest_meg	sub-V1062/meg/sub-V1062_task-rest_meg.ds	Donders Repository	http://hdl.handle.net/11633/di.dccn.DSC_3011020.09_236	http://hdl.handle.net/11633/di.dccn.DSC_3011020.09_236	rest
V1062	MEG data acquisition	CTF-275	CTF	sub-V1062_task-visual_meg	sub-V1062/meg/sub-V1062_task-visual_meg.ds	Donders Repository	http://hdl.handle.net/11633/di.dccn.DSC_3011020.09_236	http://hdl.handle.net/11633/di.dccn.DSC_3011020.09_236	visual
V1063	MEG data acquisition	CTF-275	CTF	sub-V1063_task-rest_meg	sub-V1063/meg/sub-V1063_task-rest_meg.ds	Donders Repository	http://hdl.handle.net/11633/di.dccn.DSC_3011020.09_236	http://hdl.handle.net/11633/di.dccn.DSC_3011020.09_236	rest
V1063	MEG data acquisition	CTF-275	CTF	sub-V1063_task-visual_meg	sub-V1063/meg/sub-V1063_task-visual_meg.ds	Donders Repository	http://hdl.handle.net/11633/di.dccn.DSC_3011020.09_236	http://hdl.handle.net/11633/di.dccn.DSC_3011020.09_236	visual
V1064	MEG data acquisition	CTF-275	CTF	sub-V1064_task-rest_meg	sub-V1064/meg/sub-V1064_task-rest_meg.ds	Donders Repository	http://hdl.handle.net/11633/di.dccn.DSC_3011020.09_236	http://hdl.handle.net/11633/di.dccn.DSC_3011020.09_236	rest
V1064	MEG data acquisition	CTF-275	CTF	sub-V1064_task-visual_meg	sub-V1064/meg/sub-V1064_task-visual_meg.ds	Donders Repository	http://hdl.handle.net/11633/di.dccn.DSC_3011020.09_236	http://hdl.handle.net/11633/di.dccn.DSC_3011020.09_236	visual
V1065	MEG data acquisition	CTF-275	CTF	sub-V1065_task-rest_meg	sub-V1065/meg/sub-V1065_task-rest_meg.ds	Donders Repository	http://hdl.handle.net/11633/di.dccn.DSC_3011020.09_236	http://hdl.handle.net/11633/di.dccn.DSC_3011020.09_236	rest
V1065	MEG data acquisition	CTF-275	CTF	sub-V1065_task-visual_meg	sub-V1065/meg/sub-V1065_task-visual_meg.ds	Donders Repository	http://hdl.handle.net/11633/di.dccn.DSC_3011020.09_236	http://hdl.handle.net/11633/di.dccn.DSC_3011020.09_236	visual
V1066	MEG data acquisition	CTF-275	CTF	sub-V1066_task-rest_meg	sub-V1066/meg/sub-V1066_task-rest_meg.ds	Donders Repository	http://hdl.handle.net/11633/di.dccn.DSC_3011020.09_236	http://hdl.handle.net/11633/di.dccn.DSC_3011020.09_236	rest
V1066	MEG data acquisition	CTF-275	CTF	sub-V1066_task-visual_meg	sub-V1066/meg/sub-V1066_task-visual_meg.ds	Donders Repository	http://hdl.handle.net/11633/di.dccn.DSC_3011020.09_236	http://hdl.handle.net/11633/di.dccn.DSC_3011020.09_236	visual
V1068	MEG data acquisition	CTF-275	CTF	sub-V1068_task-rest_meg	sub-V1068/meg/sub-V1068_task-rest_meg.ds	Donders Repository	http://hdl.handle.net/11633/di.dccn.DSC_3011020.09_236	http://hdl.handle.net/11633/di.dccn.DSC_3011020.09_236	rest
V1068	MEG data acquisition	CTF-275	CTF	sub-V1068_task-visual_meg	sub-V1068/meg/sub-V1068_task-visual_meg.ds	Donders Repository	http://hdl.handle.net/11633/di.dccn.DSC_3011020.09_236	http://hdl.handle.net/11633/di.dccn.DSC_3011020.09_236	visual
V1069	MEG data acquisition	CTF-275	CTF	sub-V1069_task-rest_meg	sub-V1069/meg/sub-V1069_task-rest_meg.ds	Donders Repository	http://hdl.handle.net/11633/di.dccn.DSC_3011020.09_236	http://hdl.handle.net/11633/di.dccn.DSC_3011020.09_236	rest
V1069	MEG data acquisition	CTF-275	CTF	sub-V1069_task-visual_meg	sub-V1069/meg/sub-V1069_task-visual_meg.ds	Donders Repository	http://hdl.handle.net/11633/di.dccn.DSC_3011020.09_236	http://hdl.handle.net/11633/di.dccn.DSC_3011020.09_236	visual
V1070	MEG data acquisition	CTF-275	CTF	sub-V1070_task-rest_meg	sub-V1070/meg/sub-V1070_task-rest_meg.ds	Donders Repository	http://hdl.handle.net/11633/di.dccn.DSC_3011020.09_236	http://hdl.handle.net/11633/di.dccn.DSC_3011020.09_236	rest
V1070	MEG data acquisition	CTF-275	CTF	sub-V1070_task-visual_meg	sub-V1070/meg/sub-V1070_task-visual_meg.ds	Donders Repository	http://hdl.handle.net/11633/di.dccn.DSC_3011020.09_236	http://hdl.handle.net/11633/di.dccn.DSC_3011020.09_236	visual
V1071	MEG data acquisition	CTF-275	CTF	sub-V1071_task-rest_meg	sub-V1071/meg/sub-V1071_task-rest_meg.ds	Donders Repository	http://hdl.handle.net/11633/di.dccn.DSC_3011020.09_236	http://hdl.handle.net/11633/di.dccn.DSC_3011020.09_236	rest
V1071	MEG data acquisition	CTF-275	CTF	sub-V1071_task-visual_meg	sub-V1071/meg/sub-V1071_task-visual_meg.ds	Donders Repository	http://hdl.handle.net/11633/di.dccn.DSC_3011020.09_236	http://hdl.handle.net/11633/di.dccn.DSC_3011020.09_236	visual
V1072	MEG data acquisition	CTF-275	CTF	sub-V1072_task-rest_meg	sub-V1072/meg/sub-V1072_task-rest_meg.ds	Donders Repository	http://hdl.handle.net/11633/di.dccn.DSC_3011020.09_236	http://hdl.handle.net/11633/di.dccn.DSC_3011020.09_236	rest
V1072	MEG data acquisition	CTF-275	CTF	sub-V1072_task-visual_meg	sub-V1072/meg/sub-V1072_task-visual_meg.ds	Donders Repository	http://hdl.handle.net/11633/di.dccn.DSC_3011020.09_236	http://hdl.handle.net/11633/di.dccn.DSC_3011020.09_236	visual
V1073	MEG data acquisition	CTF-275	CTF	sub-V1073_task-rest_meg	sub-V1073/meg/sub-V1073_task-rest_meg.ds	Donders Repository	http://hdl.handle.net/11633/di.dccn.DSC_3011020.09_236	http://hdl.handle.net/11633/di.dccn.DSC_3011020.09_236	rest
V1073	MEG data acquisition	CTF-275	CTF	sub-V1073_task-visual_meg	sub-V1073/meg/sub-V1073_task-visual_meg.ds	Donders Repository	http://hdl.handle.net/11633/di.dccn.DSC_3011020.09_236	http://hdl.handle.net/11633/di.dccn.DSC_3011020.09_236	visual
V1074	MEG data acquisition	CTF-275	CTF	sub-V1074_task-rest_meg	sub-V1074/meg/sub-V1074_task-rest_meg.ds	Donders Repository	http://hdl.handle.net/11633/di.dccn.DSC_3011020.09_236	http://hdl.handle.net/11633/di.dccn.DSC_3011020.09_236	rest
V1074	MEG data acquisition	CTF-275	CTF	sub-V1074_task-visual_meg	sub-V1074/meg/sub-V1074_task-visual_meg.ds	Donders Repository	http://hdl.handle.net/11633/di.dccn.DSC_3011020.09_236	http://hdl.handle.net/11633/di.dccn.DSC_3011020.09_236	visual
V1075	MEG data acquisition	CTF-275	CTF	sub-V1075_task-rest_meg	sub-V1075/meg/sub-V1075_task-rest_meg.ds	Donders Repository	http://hdl.handle.net/11633/di.dccn.DSC_3011020.09_236	http://hdl.handle.net/11633/di.dccn.DSC_3011020.09_236	rest
V1075	MEG data acquisition	CTF-275	CTF	sub-V1075_task-visual_meg	sub-V1075/meg/sub-V1075_task-visual_meg.ds	Donders Repository	http://hdl.handle.net/11633/di.dccn.DSC_3011020.09_236	http://hdl.handle.net/11633/di.dccn.DSC_3011020.09_236	visual
V1076	MEG data acquisition	CTF-275	CTF	sub-V1076_task-rest_meg	sub-V1076/meg/sub-V1076_task-rest_meg.ds	Donders Repository	http://hdl.handle.net/11633/di.dccn.DSC_3011020.09_236	http://hdl.handle.net/11633/di.dccn.DSC_3011020.09_236	rest
V1076	MEG data acquisition	CTF-275	CTF	sub-V1076_task-visual_meg	sub-V1076/meg/sub-V1076_task-visual_meg.ds	Donders Repository	http://hdl.handle.net/11633/di.dccn.DSC_3011020.09_236	http://hdl.handle.net/11633/di.dccn.DSC_3011020.09_236	visual
V1077	MEG data acquisition	CTF-275	CTF	sub-V1077_task-rest_meg	sub-V1077/meg/sub-V1077_task-rest_meg.ds	Donders Repository	http://hdl.handle.net/11633/di.dccn.DSC_3011020.09_236	http://hdl.handle.net/11633/di.dccn.DSC_3011020.09_236	rest
V1077	MEG data acquisition	CTF-275	CTF	sub-V1077_task-visual_meg	sub-V1077/meg/sub-V1077_task-visual_meg.ds	Donders Repository	http://hdl.handle.net/11633/di.dccn.DSC_3011020.09_236	http://hdl.handle.net/11633/di.dccn.DSC_3011020.09_236	visual
V1078	MEG data acquisition	CTF-275	CTF	sub-V1078_task-rest_meg	sub-V1078/meg/sub-V1078_task-rest_meg.ds	Donders Repository	http://hdl.handle.net/11633/di.dccn.DSC_3011020.09_236	http://hdl.handle.net/11633/di.dccn.DSC_3011020.09_236	rest
V1078	MEG data acquisition	CTF-275	CTF	sub-V1078_task-visual_meg	sub-V1078/meg/sub-V1078_task-visual_meg.ds	Donders Repository	http://hdl.handle.net/11633/di.dccn.DSC_3011020.09_236	http://hdl.handle.net/11633/di.dccn.DSC_3011020.09_236	visual
V1079	MEG data acquisition	CTF-275	CTF	sub-V1079_task-rest_meg	sub-V1079/meg/sub-V1079_task-rest_meg.ds	Donders Repository	http://hdl.handle.net/11633/di.dccn.DSC_3011020.09_236	http://hdl.handle.net/11633/di.dccn.DSC_3011020.09_236	rest
V1079	MEG data acquisition	CTF-275	CTF	sub-V1079_task-visual_meg	sub-V1079/meg/sub-V1079_task-visual_meg.ds	Donders Repository	http://hdl.handle.net/11633/di.dccn.DSC_3011020.09_236	http://hdl.handle.net/11633/di.dccn.DSC_3011020.09_236	visual
V1080	MEG data acquisition	CTF-275	CTF	sub-V1080_task-rest_meg	sub-V1080/meg/sub-V1080_task-rest_meg.ds	Donders Repository	http://hdl.handle.net/11633/di.dccn.DSC_3011020.09_236	http://hdl.handle.net/11633/di.dccn.DSC_3011020.09_236	rest
V1080	MEG data acquisition	CTF-275	CTF	sub-V1080_task-visual_meg	sub-V1080/meg/sub-V1080_task-visual_meg.ds	Donders Repository	http://hdl.handle.net/11633/di.dccn.DSC_3011020.09_236	http://hdl.handle.net/11633/di.dccn.DSC_3011020.09_236	visual
V1081	MEG data acquisition	CTF-275	CTF	sub-V1081_task-rest_meg	sub-V1081/meg/sub-V1081_task-rest_meg.ds	Donders Repository	http://hdl.handle.net/11633/di.dccn.DSC_3011020.09_236	http://hdl.handle.net/11633/di.dccn.DSC_3011020.09_236	rest
V1081	MEG data acquisition	CTF-275	CTF	sub-V1081_task-visual_meg	sub-V1081/meg/sub-V1081_task-visual_meg.ds	Donders Repository	http://hdl.handle.net/11633/di.dccn.DSC_3011020.09_236	http://hdl.handle.net/11633/di.dccn.DSC_3011020.09_236	visual
V1083	MEG data acquisition	CTF-275	CTF	sub-V1083_task-rest_meg	sub-V1083/meg/sub-V1083_task-rest_meg.ds	Donders Repository	http://hdl.handle.net/11633/di.dccn.DSC_3011020.09_236	http://hdl.handle.net/11633/di.dccn.DSC_3011020.09_236	rest
V1083	MEG data acquisition	CTF-275	CTF	sub-V1083_task-visual_meg	sub-V1083/meg/sub-V1083_task-visual_meg.ds	Donders Repository	http://hdl.handle.net/11633/di.dccn.DSC_3011020.09_236	http://hdl.handle.net/11633/di.dccn.DSC_3011020.09_236	visual
V1084	MEG data acquisition	CTF-275	CTF	sub-V1084_task-rest_meg	sub-V1084/meg/sub-V1084_task-rest_meg.ds	Donders Repository	http://hdl.handle.net/11633/di.dccn.DSC_3011020.09_236	http://hdl.handle.net/11633/di.dccn.DSC_3011020.09_236	rest
V1084	MEG data acquisition	CTF-275	CTF	sub-V1084_task-visual_meg	sub-V1084/meg/sub-V1084_task-visual_meg.ds	Donders Repository	http://hdl.handle.net/11633/di.dccn.DSC_3011020.09_236	http://hdl.handle.net/11633/di.dccn.DSC_3011020.09_236	visual
V1085	MEG data acquisition	CTF-275	CTF	sub-V1085_task-rest_meg	sub-V1085/meg/sub-V1085_task-rest_meg.ds	Donders Repository	http://hdl.handle.net/11633/di.dccn.DSC_3011020.09_236	http://hdl.handle.net/11633/di.dccn.DSC_3011020.09_236	rest
V1085	MEG data acquisition	CTF-275	CTF	sub-V1085_task-visual_meg	sub-V1085/meg/sub-V1085_task-visual_meg.ds	Donders Repository	http://hdl.handle.net/11633/di.dccn.DSC_3011020.09_236	http://hdl.handle.net/11633/di.dccn.DSC_3011020.09_236	visual
V1086	MEG data acquisition	CTF-275	CTF	sub-V1086_task-rest_meg	sub-V1086/meg/sub-V1086_task-rest_meg.ds	Donders Repository	http://hdl.handle.net/11633/di.dccn.DSC_3011020.09_236	http://hdl.handle.net/11633/di.dccn.DSC_3011020.09_236	rest
V1086	MEG data acquisition	CTF-275	CTF	sub-V1086_task-visual_meg	sub-V1086/meg/sub-V1086_task-visual_meg.ds	Donders Repository	http://hdl.handle.net/11633/di.dccn.DSC_3011020.09_236	http://hdl.handle.net/11633/di.dccn.DSC_3011020.09_236	visual
V1087	MEG data acquisition	CTF-275	CTF	sub-V1087_task-rest_meg	sub-V1087/meg/sub-V1087_task-rest_meg.ds	Donders Repository	http://hdl.handle.net/11633/di.dccn.DSC_3011020.09_236	http://hdl.handle.net/11633/di.dccn.DSC_3011020.09_236	rest
V1087	MEG data acquisition	CTF-275	CTF	sub-V1087_task-visual_meg	sub-V1087/meg/sub-V1087_task-visual_meg.ds	Donders Repository	http://hdl.handle.net/11633/di.dccn.DSC_3011020.09_236	http://hdl.handle.net/11633/di.dccn.DSC_3011020.09_236	visual
V1088	MEG data acquisition	CTF-275	CTF	sub-V1088_task-rest_meg	sub-V1088/meg/sub-V1088_task-rest_meg.ds	Donders Repository	http://hdl.handle.net/11633/di.dccn.DSC_3011020.09_236	http://hdl.handle.net/11633/di.dccn.DSC_3011020.09_236	rest
V1088	MEG data acquisition	CTF-275	CTF	sub-V1088_task-visual_meg	sub-V1088/meg/sub-V1088_task-visual_meg.ds	Donders Repository	http://hdl.handle.net/11633/di.dccn.DSC_3011020.09_236	http://hdl.handle.net/11633/di.dccn.DSC_3011020.09_236	visual
V1089	MEG data acquisition	CTF-275	CTF	sub-V1089_task-rest_meg	sub-V1089/meg/sub-V1089_task-rest_meg.ds	Donders Repository	http://hdl.handle.net/11633/di.dccn.DSC_3011020.09_236	http://hdl.handle.net/11633/di.dccn.DSC_3011020.09_236	rest
V1089	MEG data acquisition	CTF-275	CTF	sub-V1089_task-visual_meg	sub-V1089/meg/sub-V1089_task-visual_meg.ds	Donders Repository	http://hdl.handle.net/11633/di.dccn.DSC_3011020.09_236	http://hdl.handle.net/11633/di.dccn.DSC_3011020.09_236	visual
V1090	MEG data acquisition	CTF-275	CTF	sub-V1090_task-rest_meg	sub-V1090/meg/sub-V1090_task-rest_meg.ds	Donders Repository	http://hdl.handle.net/11633/di.dccn.DSC_3011020.09_236	http://hdl.handle.net/11633/di.dccn.DSC_3011020.09_236	rest
V1090	MEG data acquisition	CTF-275	CTF	sub-V1090_task-visual_run-1_meg	sub-V1090/meg/sub-V1090_task-visual_run-1_meg.ds	Donders Repository	http://hdl.handle.net/11633/di.dccn.DSC_3011020.09_236	http://hdl.handle.net/11633/di.dccn.DSC_3011020.09_236	visual
V1090	MEG data acquisition	CTF-275	CTF	sub-V1090_task-visual_run-2_meg	sub-V1090/meg/sub-V1090_task-visual_run-2_meg.ds	Donders Repository	http://hdl.handle.net/11633/di.dccn.DSC_3011020.09_236	http://hdl.handle.net/11633/di.dccn.DSC_3011020.09_236	visual
V1092	MEG data acquisition	CTF-275	CTF	sub-V1092_task-rest_meg	sub-V1092/meg/sub-V1092_task-rest_meg.ds	Donders Repository	http://hdl.handle.net/11633/di.dccn.DSC_3011020.09_236	http://hdl.handle.net/11633/di.dccn.DSC_3011020.09_236	rest
V1092	MEG data acquisition	CTF-275	CTF	sub-V1092_task-visual_meg	sub-V1092/meg/sub-V1092_task-visual_meg.ds	Donders Repository	http://hdl.handle.net/11633/di.dccn.DSC_3011020.09_236	http://hdl.handle.net/11633/di.dccn.DSC_3011020.09_236	visual
V1093	MEG data acquisition	CTF-275	CTF	sub-V1093_task-rest_meg	sub-V1093/meg/sub-V1093_task-rest_meg.ds	Donders Repository	http://hdl.handle.net/11633/di.dccn.DSC_3011020.09_236	http://hdl.handle.net/11633/di.dccn.DSC_3011020.09_236	rest
V1093	MEG data acquisition	CTF-275	CTF	sub-V1093_task-visual_meg	sub-V1093/meg/sub-V1093_task-visual_meg.ds	Donders Repository	http://hdl.handle.net/11633/di.dccn.DSC_3011020.09_236	http://hdl.handle.net/11633/di.dccn.DSC_3011020.09_236	visual
V1094	MEG data acquisition	CTF-275	CTF	sub-V1094_task-rest_meg	sub-V1094/meg/sub-V1094_task-rest_meg.ds	Donders Repository	http://hdl.handle.net/11633/di.dccn.DSC_3011020.09_236	http://hdl.handle.net/11633/di.dccn.DSC_3011020.09_236	rest
V1094	MEG data acquisition	CTF-275	CTF	sub-V1094_task-visual_meg	sub-V1094/meg/sub-V1094_task-visual_meg.ds	Donders Repository	http://hdl.handle.net/11633/di.dccn.DSC_3011020.09_236	http://hdl.handle.net/11633/di.dccn.DSC_3011020.09_236	visual
V1095	MEG data acquisition	CTF-275	CTF	sub-V1095_task-rest_meg	sub-V1095/meg/sub-V1095_task-rest_meg.ds	Donders Repository	http://hdl.handle.net/11633/di.dccn.DSC_3011020.09_236	http://hdl.handle.net/11633/di.dccn.DSC_3011020.09_236	rest
V1095	MEG data acquisition	CTF-275	CTF	sub-V1095_task-visual_meg	sub-V1095/meg/sub-V1095_task-visual_meg.ds	Donders Repository	http://hdl.handle.net/11633/di.dccn.DSC_3011020.09_236	http://hdl.handle.net/11633/di.dccn.DSC_3011020.09_236	visual
V1097	MEG data acquisition	CTF-275	CTF	sub-V1097_task-rest_meg	sub-V1097/meg/sub-V1097_task-rest_meg.ds	Donders Repository	http://hdl.handle.net/11633/di.dccn.DSC_3011020.09_236	http://hdl.handle.net/11633/di.dccn.DSC_3011020.09_236	rest
V1097	MEG data acquisition	CTF-275	CTF	sub-V1097_task-visual_meg	sub-V1097/meg/sub-V1097_task-visual_meg.ds	Donders Repository	http://hdl.handle.net/11633/di.dccn.DSC_3011020.09_236	http://hdl.handle.net/11633/di.dccn.DSC_3011020.09_236	visual
V1098	MEG data acquisition	CTF-275	CTF	sub-V1098_task-rest_meg	sub-V1098/meg/sub-V1098_task-rest_meg.ds	Donders Repository	http://hdl.handle.net/11633/di.dccn.DSC_3011020.09_236	http://hdl.handle.net/11633/di.dccn.DSC_3011020.09_236	rest
V1098	MEG data acquisition	CTF-275	CTF	sub-V1098_task-visual_meg	sub-V1098/meg/sub-V1098_task-visual_meg.ds	Donders Repository	http://hdl.handle.net/11633/di.dccn.DSC_3011020.09_236	http://hdl.handle.net/11633/di.dccn.DSC_3011020.09_236	visual
V1099	MEG data acquisition	CTF-275	CTF	sub-V1099_task-rest_meg	sub-V1099/meg/sub-V1099_task-rest_meg.ds	Donders Repository	http://hdl.handle.net/11633/di.dccn.DSC_3011020.09_236	http://hdl.handle.net/11633/di.dccn.DSC_3011020.09_236	rest
V1099	MEG data acquisition	CTF-275	CTF	sub-V1099_task-visual_meg	sub-V1099/meg/sub-V1099_task-visual_meg.ds	Donders Repository	http://hdl.handle.net/11633/di.dccn.DSC_3011020.09_236	http://hdl.handle.net/11633/di.dccn.DSC_3011020.09_236	visual
V1100	MEG data acquisition	CTF-275	CTF	sub-V1100_task-rest_meg	sub-V1100/meg/sub-V1100_task-rest_meg.ds	Donders Repository	http://hdl.handle.net/11633/di.dccn.DSC_3011020.09_236	http://hdl.handle.net/11633/di.dccn.DSC_3011020.09_236	rest
V1100	MEG data acquisition	CTF-275	CTF	sub-V1100_task-visual_meg	sub-V1100/meg/sub-V1100_task-visual_meg.ds	Donders Repository	http://hdl.handle.net/11633/di.dccn.DSC_3011020.09_236	http://hdl.handle.net/11633/di.dccn.DSC_3011020.09_236	visual
V1101	MEG data acquisition	CTF-275	CTF	sub-V1101_task-rest_meg	sub-V1101/meg/sub-V1101_task-rest_meg.ds	Donders Repository	http://hdl.handle.net/11633/di.dccn.DSC_3011020.09_236	http://hdl.handle.net/11633/di.dccn.DSC_3011020.09_236	rest
V1101	MEG data acquisition	CTF-275	CTF	sub-V1101_task-visual_meg	sub-V1101/meg/sub-V1101_task-visual_meg.ds	Donders Repository	http://hdl.handle.net/11633/di.dccn.DSC_3011020.09_236	http://hdl.handle.net/11633/di.dccn.DSC_3011020.09_236	visual
V1102	MEG data acquisition	CTF-275	CTF	sub-V1102_task-rest_meg	sub-V1102/meg/sub-V1102_task-rest_meg.ds	Donders Repository	http://hdl.handle.net/11633/di.dccn.DSC_3011020.09_236	http://hdl.handle.net/11633/di.dccn.DSC_3011020.09_236	rest
V1102	MEG data acquisition	CTF-275	CTF	sub-V1102_task-visual_meg	sub-V1102/meg/sub-V1102_task-visual_meg.ds	Donders Repository	http://hdl.handle.net/11633/di.dccn.DSC_3011020.09_236	http://hdl.handle.net/11633/di.dccn.DSC_3011020.09_236	visual
V1103	MEG data acquisition	CTF-275	CTF	sub-V1103_task-rest_meg	sub-V1103/meg/sub-V1103_task-rest_meg.ds	Donders Repository	http://hdl.handle.net/11633/di.dccn.DSC_3011020.09_236	http://hdl.handle.net/11633/di.dccn.DSC_3011020.09_236	rest
V1103	MEG data acquisition	CTF-275	CTF	sub-V1103_task-visual_meg	sub-V1103/meg/sub-V1103_task-visual_meg.ds	Donders Repository	http://hdl.handle.net/11633/di.dccn.DSC_3011020.09_236	http://hdl.handle.net/11633/di.dccn.DSC_3011020.09_236	visual
V1104	MEG data acquisition	CTF-275	CTF	sub-V1104_task-rest_meg	sub-V1104/meg/sub-V1104_task-rest_meg.ds	Donders Repository	http://hdl.handle.net/11633/di.dccn.DSC_3011020.09_236	http://hdl.handle.net/11633/di.dccn.DSC_3011020.09_236	rest
V1104	MEG data acquisition	CTF-275	CTF	sub-V1104_task-visual_meg	sub-V1104/meg/sub-V1104_task-visual_meg.ds	Donders Repository	http://hdl.handle.net/11633/di.dccn.DSC_3011020.09_236	http://hdl.handle.net/11633/di.dccn.DSC_3011020.09_236	visual
V1105	MEG data acquisition	CTF-275	CTF	sub-V1105_task-rest_meg	sub-V1105/meg/sub-V1105_task-rest_meg.ds	Donders Repository	http://hdl.handle.net/11633/di.dccn.DSC_3011020.09_236	http://hdl.handle.net/11633/di.dccn.DSC_3011020.09_236	rest
V1105	MEG data acquisition	CTF-275	CTF	sub-V1105_task-visual_meg	sub-V1105/meg/sub-V1105_task-visual_meg.ds	Donders Repository	http://hdl.handle.net/11633/di.dccn.DSC_3011020.09_236	http://hdl.handle.net/11633/di.dccn.DSC_3011020.09_236	visual
V1106	MEG data acquisition	CTF-275	CTF	sub-V1106_task-rest_meg	sub-V1106/meg/sub-V1106_task-rest_meg.ds	Donders Repository	http://hdl.handle.net/11633/di.dccn.DSC_3011020.09_236	http://hdl.handle.net/11633/di.dccn.DSC_3011020.09_236	rest
V1106	MEG data acquisition	CTF-275	CTF	sub-V1106_task-visual_meg	sub-V1106/meg/sub-V1106_task-visual_meg.ds	Donders Repository	http://hdl.handle.net/11633/di.dccn.DSC_3011020.09_236	http://hdl.handle.net/11633/di.dccn.DSC_3011020.09_236	visual
V1107	MEG data acquisition	CTF-275	CTF	sub-V1107_task-rest_meg	sub-V1107/meg/sub-V1107_task-rest_meg.ds	Donders Repository	http://hdl.handle.net/11633/di.dccn.DSC_3011020.09_236	http://hdl.handle.net/11633/di.dccn.DSC_3011020.09_236	rest
V1107	MEG data acquisition	CTF-275	CTF	sub-V1107_task-visual_meg	sub-V1107/meg/sub-V1107_task-visual_meg.ds	Donders Repository	http://hdl.handle.net/11633/di.dccn.DSC_3011020.09_236	http://hdl.handle.net/11633/di.dccn.DSC_3011020.09_236	visual
V1108	MEG data acquisition	CTF-275	CTF	sub-V1108_task-rest_meg	sub-V1108/meg/sub-V1108_task-rest_meg.ds	Donders Repository	http://hdl.handle.net/11633/di.dccn.DSC_3011020.09_236	http://hdl.handle.net/11633/di.dccn.DSC_3011020.09_236	rest
V1108	MEG data acquisition	CTF-275	CTF	sub-V1108_task-visual_meg	sub-V1108/meg/sub-V1108_task-visual_meg.ds	Donders Repository	http://hdl.handle.net/11633/di.dccn.DSC_3011020.09_236	http://hdl.handle.net/11633/di.dccn.DSC_3011020.09_236	visual
V1109	MEG data acquisition	CTF-275	CTF	sub-V1109_task-rest_meg	sub-V1109/meg/sub-V1109_task-rest_meg.ds	Donders Repository	http://hdl.handle.net/11633/di.dccn.DSC_3011020.09_236	http://hdl.handle.net/11633/di.dccn.DSC_3011020.09_236	rest
V1109	MEG data acquisition	CTF-275	CTF	sub-V1109_task-visual_meg	sub-V1109/meg/sub-V1109_task-visual_meg.ds	Donders Repository	http://hdl.handle.net/11633/di.dccn.DSC_3011020.09_236	http://hdl.handle.net/11633/di.dccn.DSC_3011020.09_236	visual
V1110	MEG data acquisition	CTF-275	CTF	sub-V1110_task-rest_meg	sub-V1110/meg/sub-V1110_task-rest_meg.ds	Donders Repository	http://hdl.handle.net/11633/di.dccn.DSC_3011020.09_236	http://hdl.handle.net/11633/di.dccn.DSC_3011020.09_236	rest
V1110	MEG data acquisition	CTF-275	CTF	sub-V1110_task-visual_meg	sub-V1110/meg/sub-V1110_task-visual_meg.ds	Donders Repository	http://hdl.handle.net/11633/di.dccn.DSC_3011020.09_236	http://hdl.handle.net/11633/di.dccn.DSC_3011020.09_236	visual
V1111	MEG data acquisition	CTF-275	CTF	sub-V1111_task-rest_meg	sub-V1111/meg/sub-V1111_task-rest_meg.ds	Donders Repository	http://hdl.handle.net/11633/di.dccn.DSC_3011020.09_236	http://hdl.handle.net/11633/di.dccn.DSC_3011020.09_236	rest
V1111	MEG data acquisition	CTF-275	CTF	sub-V1111_task-visual_meg	sub-V1111/meg/sub-V1111_task-visual_meg.ds	Donders Repository	http://hdl.handle.net/11633/di.dccn.DSC_3011020.09_236	http://hdl.handle.net/11633/di.dccn.DSC_3011020.09_236	visual
V1113	MEG data acquisition	CTF-275	CTF	sub-V1113_task-rest_meg	sub-V1113/meg/sub-V1113_task-rest_meg.ds	Donders Repository	http://hdl.handle.net/11633/di.dccn.DSC_3011020.09_236	http://hdl.handle.net/11633/di.dccn.DSC_3011020.09_236	rest
V1113	MEG data acquisition	CTF-275	CTF	sub-V1113_task-visual_meg	sub-V1113/meg/sub-V1113_task-visual_meg.ds	Donders Repository	http://hdl.handle.net/11633/di.dccn.DSC_3011020.09_236	http://hdl.handle.net/11633/di.dccn.DSC_3011020.09_236	visual
V1114	MEG data acquisition	CTF-275	CTF	sub-V1114_task-rest_meg	sub-V1114/meg/sub-V1114_task-rest_meg.ds	Donders Repository	http://hdl.handle.net/11633/di.dccn.DSC_3011020.09_236	http://hdl.handle.net/11633/di.dccn.DSC_3011020.09_236	rest
V1114	MEG data acquisition	CTF-275	CTF	sub-V1114_task-visual_meg	sub-V1114/meg/sub-V1114_task-visual_meg.ds	Donders Repository	http://hdl.handle.net/11633/di.dccn.DSC_3011020.09_236	http://hdl.handle.net/11633/di.dccn.DSC_3011020.09_236	visual
V1115	MEG data acquisition	CTF-275	CTF	sub-V1115_task-rest_meg	sub-V1115/meg/sub-V1115_task-rest_meg.ds	Donders Repository	http://hdl.handle.net/11633/di.dccn.DSC_3011020.09_236	http://hdl.handle.net/11633/di.dccn.DSC_3011020.09_236	rest
V1115	MEG data acquisition	CTF-275	CTF	sub-V1115_task-visual_meg	sub-V1115/meg/sub-V1115_task-visual_meg.ds	Donders Repository	http://hdl.handle.net/11633/di.dccn.DSC_3011020.09_236	http://hdl.handle.net/11633/di.dccn.DSC_3011020.09_236	visual
V1116	MEG data acquisition	CTF-275	CTF	sub-V1116_task-rest_meg	sub-V1116/meg/sub-V1116_task-rest_meg.ds	Donders Repository	http://hdl.handle.net/11633/di.dccn.DSC_3011020.09_236	http://hdl.handle.net/11633/di.dccn.DSC_3011020.09_236	rest
V1116	MEG data acquisition	CTF-275	CTF	sub-V1116_task-visual_meg	sub-V1116/meg/sub-V1116_task-visual_meg.ds	Donders Repository	http://hdl.handle.net/11633/di.dccn.DSC_3011020.09_236	http://hdl.handle.net/11633/di.dccn.DSC_3011020.09_236	visual
V1117	MEG data acquisition	CTF-275	CTF	sub-V1117_task-rest_meg	sub-V1117/meg/sub-V1117_task-rest_meg.ds	Donders Repository	http://hdl.handle.net/11633/di.dccn.DSC_3011020.09_236	http://hdl.handle.net/11633/di.dccn.DSC_3011020.09_236	rest
V1117	MEG data acquisition	CTF-275	CTF	sub-V1117_task-visual_meg	sub-V1117/meg/sub-V1117_task-visual_meg.ds	Donders Repository	http://hdl.handle.net/11633/di.dccn.DSC_3011020.09_236	http://hdl.handle.net/11633/di.dccn.DSC_3011020.09_236	visual
