# Supplementary material for: A 204-subject multimodal neuroimaging dataset to study language processing
Source: Sci Data. 2019 Apr 3;6:17. doi: 10.1038/s41597-019-0020-y (PMC6472396; doi:10.1038/s41597-019-0020-y)
Supplement: Supplementary file 1 — Download metadata file [file 41597_2019_20_MOESM1_ESM.zip › a_Scho_MRI.txt]

Sample Name	Protocol REF	Parameter Value[instrument]	Parameter Value[manufacturer]	Assay Name	Raw Data File	Comment[Data Repository]	Comment[Data Record Accession]	Comment[Data Record URI]	Factor Value[receptive language perception modality]
A2002	Magnetic Resonance Imaging	TrioTim	Siemens	sub-A2002_space-CTF_T1w	sub-A2002/anat/sub-A2002_space-CTF_T1w.nii	Donders Repository	http://hdl.handle.net/11633/di.dccn.DSC_3011020.09_236	http://hdl.handle.net/11633/di.dccn.DSC_3011020.09_236
A2002	Magnetic Resonance Imaging	TrioTim	Siemens	sub-A2002_T1w	sub-A2002/anat/sub-A2002_T1w.nii	Donders Repository	http://hdl.handle.net/11633/di.dccn.DSC_3011020.09_236	http://hdl.handle.net/11633/di.dccn.DSC_3011020.09_236
A2002	Magnetic Resonance Imaging	TrioTim	Siemens	sub-A2002_dwi	sub-A2002/dwi/sub-A2002_dwi.nii	Donders Repository	http://hdl.handle.net/11633/di.dccn.DSC_3011020.09_236	http://hdl.handle.net/11633/di.dccn.DSC_3011020.09_236
A2002	Magnetic Resonance Imaging	TrioTim	Siemens	sub-A2002_task-auditory_bold	sub-A2002/func/sub-A2002_task-auditory_bold.nii	Donders Repository	http://hdl.handle.net/11633/di.dccn.DSC_3011020.09_236	http://hdl.handle.net/11633/di.dccn.DSC_3011020.09_236	auditory
A2002	Magnetic Resonance Imaging	TrioTim	Siemens	sub-A2002_task-rest_bold	sub-A2002/func/sub-A2002_task-rest_bold.nii	Donders Repository	http://hdl.handle.net/11633/di.dccn.DSC_3011020.09_236	http://hdl.handle.net/11633/di.dccn.DSC_3011020.09_236	rest
A2003	Magnetic Resonance Imaging	TrioTim	Siemens	sub-A2003_space-CTF_T1w	sub-A2003/anat/sub-A2003_space-CTF_T1w.nii	Donders Repository	http://hdl.handle.net/11633/di.dccn.DSC_3011020.09_236	http://hdl.handle.net/11633/di.dccn.DSC_3011020.09_236
A2003	Magnetic Resonance Imaging	TrioTim	Siemens	sub-A2003_T1w	sub-A2003/anat/sub-A2003_T1w.nii	Donders Repository	http://hdl.handle.net/11633/di.dccn.DSC_3011020.09_236	http://hdl.handle.net/11633/di.dccn.DSC_3011020.09_236
A2003	Magnetic Resonance Imaging	TrioTim	Siemens	sub-A2003_dwi	sub-A2003/dwi/sub-A2003_dwi.nii	Donders Repository	http://hdl.handle.net/11633/di.dccn.DSC_3011020.09_236	http://hdl.handle.net/11633/di.dccn.DSC_3011020.09_236
A2003	Magnetic Resonance Imaging	TrioTim	Siemens	sub-A2003_task-auditory_bold	sub-A2003/func/sub-A2003_task-auditory_bold.nii	Donders Repository	http://hdl.handle.net/11633/di.dccn.DSC_3011020.09_236	http://hdl.handle.net/11633/di.dccn.DSC_3011020.09_236	auditory
A2003	Magnetic Resonance Imaging	TrioTim	Siemens	sub-A2003_task-rest_bold	sub-A2003/func/sub-A2003_task-rest_bold.nii	Donders Repository	http://hdl.handle.net/11633/di.dccn.DSC_3011020.09_236	http://hdl.handle.net/11633/di.dccn.DSC_3011020.09_236	rest
A2004	Magnetic Resonance Imaging	TrioTim	Siemens	sub-A2004_space-CTF_T1w	sub-A2004/anat/sub-A2004_space-CTF_T1w.nii	Donders Repository	http://hdl.handle.net/11633/di.dccn.DSC_3011020.09_236	http://hdl.handle.net/11633/di.dccn.DSC_3011020.09_236
A2004	Magnetic Resonance Imaging	TrioTim	Siemens	sub-A2004_T1w	sub-A2004/anat/sub-A2004_T1w.nii	Donders Repository	http://hdl.handle.net/11633/di.dccn.DSC_3011020.09_236	http://hdl.handle.net/11633/di.dccn.DSC_3011020.09_236
A2004	Magnetic Resonance Imaging	TrioTim	Siemens	sub-A2004_dwi	sub-A2004/dwi/sub-A2004_dwi.nii	Donders Repository	http://hdl.handle.net/11633/di.dccn.DSC_3011020.09_236	http://hdl.handle.net/11633/di.dccn.DSC_3011020.09_236
A2004	Magnetic Resonance Imaging	TrioTim	Siemens	sub-A2004_task-auditory_bold	sub-A2004/func/sub-A2004_task-auditory_bold.nii	Donders Repository	http://hdl.handle.net/11633/di.dccn.DSC_3011020.09_236	http://hdl.handle.net/11633/di.dccn.DSC_3011020.09_236	auditory
A2004	Magnetic Resonance Imaging	TrioTim	Siemens	sub-A2004_task-rest_bold	sub-A2004/func/sub-A2004_task-rest_bold.nii	Donders Repository	http://hdl.handle.net/11633/di.dccn.DSC_3011020.09_236	http://hdl.handle.net/11633/di.dccn.DSC_3011020.09_236	rest
A2005	Magnetic Resonance Imaging	TrioTim	Siemens	sub-A2005_space-CTF_T1w	sub-A2005/anat/sub-A2005_space-CTF_T1w.nii	Donders Repository	http://hdl.handle.net/11633/di.dccn.DSC_3011020.09_236	http://hdl.handle.net/11633/di.dccn.DSC_3011020.09_236
A2005	Magnetic Resonance Imaging	TrioTim	Siemens	sub-A2005_T1w	sub-A2005/anat/sub-A2005_T1w.nii	Donders Repository	http://hdl.handle.net/11633/di.dccn.DSC_3011020.09_236	http://hdl.handle.net/11633/di.dccn.DSC_3011020.09_236
A2005	Magnetic Resonance Imaging	TrioTim	Siemens	sub-A2005_dwi	sub-A2005/dwi/sub-A2005_dwi.nii	Donders Repository	http://hdl.handle.net/11633/di.dccn.DSC_3011020.09_236	http://hdl.handle.net/11633/di.dccn.DSC_3011020.09_236
A2005	Magnetic Resonance Imaging	TrioTim	Siemens	sub-A2005_task-auditory_bold	sub-A2005/func/sub-A2005_task-auditory_bold.nii	Donders Repository	http://hdl.handle.net/11633/di.dccn.DSC_3011020.09_236	http://hdl.handle.net/11633/di.dccn.DSC_3011020.09_236	auditory
A2005	Magnetic Resonance Imaging	TrioTim	Siemens	sub-A2005_task-rest_bold	sub-A2005/func/sub-A2005_task-rest_bold.nii	Donders Repository	http://hdl.handle.net/11633/di.dccn.DSC_3011020.09_236	http://hdl.handle.net/11633/di.dccn.DSC_3011020.09_236	rest
A2006	Magnetic Resonance Imaging	TrioTim	Siemens	sub-A2006_space-CTF_T1w	sub-A2006/anat/sub-A2006_space-CTF_T1w.nii	Donders Repository	http://hdl.handle.net/11633/di.dccn.DSC_3011020.09_236	http://hdl.handle.net/11633/di.dccn.DSC_3011020.09_236
A2006	Magnetic Resonance Imaging	TrioTim	Siemens	sub-A2006_T1w	sub-A2006/anat/sub-A2006_T1w.nii	Donders Repository	http://hdl.handle.net/11633/di.dccn.DSC_3011020.09_236	http://hdl.handle.net/11633/di.dccn.DSC_3011020.09_236
A2006	Magnetic Resonance Imaging	TrioTim	Siemens	sub-A2006_dwi	sub-A2006/dwi/sub-A2006_dwi.nii	Donders Repository	http://hdl.handle.net/11633/di.dccn.DSC_3011020.09_236	http://hdl.handle.net/11633/di.dccn.DSC_3011020.09_236
A2006	Magnetic Resonance Imaging	TrioTim	Siemens	sub-A2006_task-auditory_bold	sub-A2006/func/sub-A2006_task-auditory_bold.nii	Donders Repository	http://hdl.handle.net/11633/di.dccn.DSC_3011020.09_236	http://hdl.handle.net/11633/di.dccn.DSC_3011020.09_236	auditory
A2006	Magnetic Resonance Imaging	TrioTim	Siemens	sub-A2006_task-rest_bold	sub-A2006/func/sub-A2006_task-rest_bold.nii	Donders Repository	http://hdl.handle.net/11633/di.dccn.DSC_3011020.09_236	http://hdl.handle.net/11633/di.dccn.DSC_3011020.09_236	rest
A2007	Magnetic Resonance Imaging	TrioTim	Siemens	sub-A2007_space-CTF_T1w	sub-A2007/anat/sub-A2007_space-CTF_T1w.nii	Donders Repository	http://hdl.handle.net/11633/di.dccn.DSC_3011020.09_236	http://hdl.handle.net/11633/di.dccn.DSC_3011020.09_236
A2007	Magnetic Resonance Imaging	TrioTim	Siemens	sub-A2007_T1w	sub-A2007/anat/sub-A2007_T1w.nii	Donders Repository	http://hdl.handle.net/11633/di.dccn.DSC_3011020.09_236	http://hdl.handle.net/11633/di.dccn.DSC_3011020.09_236
A2007	Magnetic Resonance Imaging	TrioTim	Siemens	sub-A2007_dwi	sub-A2007/dwi/sub-A2007_dwi.nii	Donders Repository	http://hdl.handle.net/11633/di.dccn.DSC_3011020.09_236	http://hdl.handle.net/11633/di.dccn.DSC_3011020.09_236
A2007	Magnetic Resonance Imaging	TrioTim	Siemens	sub-A2007_task-auditory_bold	sub-A2007/func/sub-A2007_task-auditory_bold.nii	Donders Repository	http://hdl.handle.net/11633/di.dccn.DSC_3011020.09_236	http://hdl.handle.net/11633/di.dccn.DSC_3011020.09_236	auditory
A2007	Magnetic Resonance Imaging	TrioTim	Siemens	sub-A2007_task-rest_bold	sub-A2007/func/sub-A2007_task-rest_bold.nii	Donders Repository	http://hdl.handle.net/11633/di.dccn.DSC_3011020.09_236	http://hdl.handle.net/11633/di.dccn.DSC_3011020.09_236	rest
A2008	Magnetic Resonance Imaging	TrioTim	Siemens	sub-A2008_space-CTF_T1w	sub-A2008/anat/sub-A2008_space-CTF_T1w.nii	Donders Repository	http://hdl.handle.net/11633/di.dccn.DSC_3011020.09_236	http://hdl.handle.net/11633/di.dccn.DSC_3011020.09_236
A2008	Magnetic Resonance Imaging	TrioTim	Siemens	sub-A2008_T1w	sub-A2008/anat/sub-A2008_T1w.nii	Donders Repository	http://hdl.handle.net/11633/di.dccn.DSC_3011020.09_236	http://hdl.handle.net/11633/di.dccn.DSC_3011020.09_236
A2008	Magnetic Resonance Imaging	TrioTim	Siemens	sub-A2008_dwi	sub-A2008/dwi/sub-A2008_dwi.nii	Donders Repository	http://hdl.handle.net/11633/di.dccn.DSC_3011020.09_236	http://hdl.handle.net/11633/di.dccn.DSC_3011020.09_236
A2008	Magnetic Resonance Imaging	TrioTim	Siemens	sub-A2008_task-auditory_bold	sub-A2008/func/sub-A2008_task-auditory_bold.nii	Donders Repository	http://hdl.handle.net/11633/di.dccn.DSC_3011020.09_236	http://hdl.handle.net/11633/di.dccn.DSC_3011020.09_236	auditory
A2008	Magnetic Resonance Imaging	TrioTim	Siemens	sub-A2008_task-rest_bold	sub-A2008/func/sub-A2008_task-rest_bold.nii	Donders Repository	http://hdl.handle.net/11633/di.dccn.DSC_3011020.09_236	http://hdl.handle.net/11633/di.dccn.DSC_3011020.09_236	rest
A2009	Magnetic Resonance Imaging	TrioTim	Siemens	sub-A2009_space-CTF_T1w	sub-A2009/anat/sub-A2009_space-CTF_T1w.nii	Donders Repository	http://hdl.handle.net/11633/di.dccn.DSC_3011020.09_236	http://hdl.handle.net/11633/di.dccn.DSC_3011020.09_236
A2009	Magnetic Resonance Imaging	TrioTim	Siemens	sub-A2009_T1w	sub-A2009/anat/sub-A2009_T1w.nii	Donders Repository	http://hdl.handle.net/11633/di.dccn.DSC_3011020.09_236	http://hdl.handle.net/11633/di.dccn.DSC_3011020.09_236
A2009	Magnetic Resonance Imaging	TrioTim	Siemens	sub-A2009_task-auditory_bold	sub-A2009/func/sub-A2009_task-auditory_bold.nii	Donders Repository	http://hdl.handle.net/11633/di.dccn.DSC_3011020.09_236	http://hdl.handle.net/11633/di.dccn.DSC_3011020.09_236	auditory
A2009	Magnetic Resonance Imaging	TrioTim	Siemens	sub-A2009_task-rest_bold	sub-A2009/func/sub-A2009_task-rest_bold.nii	Donders Repository	http://hdl.handle.net/11633/di.dccn.DSC_3011020.09_236	http://hdl.handle.net/11633/di.dccn.DSC_3011020.09_236	rest
A2010	Magnetic Resonance Imaging	TrioTim	Siemens	sub-A2010_space-CTF_T1w.ni	sub-A2010/anat/sub-A2010_space-CTF_T1w	Donders Repository	http://hdl.handle.net/11633/di.dccn.DSC_3011020.09_236	http://hdl.handle.net/11633/di.dccn.DSC_3011020.09_236
A2010	Magnetic Resonance Imaging	TrioTim	Siemens	sub-A2010_T1w	sub-A2010/anat/sub-A2010_T1w.nii	Donders Repository	http://hdl.handle.net/11633/di.dccn.DSC_3011020.09_236	http://hdl.handle.net/11633/di.dccn.DSC_3011020.09_236
A2010	Magnetic Resonance Imaging	TrioTim	Siemens	sub-A2010_dwi	sub-A2010/dwi/sub-A2010_dwi.nii	Donders Repository	http://hdl.handle.net/11633/di.dccn.DSC_3011020.09_236	http://hdl.handle.net/11633/di.dccn.DSC_3011020.09_236
A2010	Magnetic Resonance Imaging	TrioTim	Siemens	sub-A2010_task-auditory_bold	sub-A2010/func/sub-A2010_task-auditory_bold.nii	Donders Repository	http://hdl.handle.net/11633/di.dccn.DSC_3011020.09_236	http://hdl.handle.net/11633/di.dccn.DSC_3011020.09_236	auditory
A2010	Magnetic Resonance Imaging	TrioTim	Siemens	sub-A2010_task-rest_bold	sub-A2010/func/sub-A2010_task-rest_bold.nii	Donders Repository	http://hdl.handle.net/11633/di.dccn.DSC_3011020.09_236	http://hdl.handle.net/11633/di.dccn.DSC_3011020.09_236	rest
A2011	Magnetic Resonance Imaging	TrioTim	Siemens	sub-A2011_space-CTF_T1w	sub-A2011/anat/sub-A2011_space-CTF_T1w.nii	Donders Repository	http://hdl.handle.net/11633/di.dccn.DSC_3011020.09_236	http://hdl.handle.net/11633/di.dccn.DSC_3011020.09_236
A2011	Magnetic Resonance Imaging	TrioTim	Siemens	sub-A2011_T1w	sub-A2011/anat/sub-A2011_T1w.nii	Donders Repository	http://hdl.handle.net/11633/di.dccn.DSC_3011020.09_236	http://hdl.handle.net/11633/di.dccn.DSC_3011020.09_236
A2011	Magnetic Resonance Imaging	TrioTim	Siemens	sub-A2011_dwi	sub-A2011/dwi/sub-A2011_dwi.nii	Donders Repository	http://hdl.handle.net/11633/di.dccn.DSC_3011020.09_236	http://hdl.handle.net/11633/di.dccn.DSC_3011020.09_236
A2011	Magnetic Resonance Imaging	TrioTim	Siemens	sub-A2011_task-auditory_bold	sub-A2011/func/sub-A2011_task-auditory_bold.nii	Donders Repository	http://hdl.handle.net/11633/di.dccn.DSC_3011020.09_236	http://hdl.handle.net/11633/di.dccn.DSC_3011020.09_236	auditory
A2011	Magnetic Resonance Imaging	TrioTim	Siemens	sub-A2011_task-rest_bold	sub-A2011/func/sub-A2011_task-rest_bold.nii	Donders Repository	http://hdl.handle.net/11633/di.dccn.DSC_3011020.09_236	http://hdl.handle.net/11633/di.dccn.DSC_3011020.09_236	rest
A2013	Magnetic Resonance Imaging	TrioTim	Siemens	sub-A2013_space-CTF_T1w	sub-A2013/anat/sub-A2013_space-CTF_T1w.nii	Donders Repository	http://hdl.handle.net/11633/di.dccn.DSC_3011020.09_236	http://hdl.handle.net/11633/di.dccn.DSC_3011020.09_236
A2013	Magnetic Resonance Imaging	TrioTim	Siemens	sub-A2013_T1w	sub-A2013/anat/sub-A2013_T1w.nii	Donders Repository	http://hdl.handle.net/11633/di.dccn.DSC_3011020.09_236	http://hdl.handle.net/11633/di.dccn.DSC_3011020.09_236
A2013	Magnetic Resonance Imaging	TrioTim	Siemens	sub-A2013_dwi	sub-A2013/dwi/sub-A2013_dwi.nii	Donders Repository	http://hdl.handle.net/11633/di.dccn.DSC_3011020.09_236	http://hdl.handle.net/11633/di.dccn.DSC_3011020.09_236
A2013	Magnetic Resonance Imaging	TrioTim	Siemens	sub-A2013_task-auditory_bold	sub-A2013/func/sub-A2013_task-auditory_bold.nii	Donders Repository	http://hdl.handle.net/11633/di.dccn.DSC_3011020.09_236	http://hdl.handle.net/11633/di.dccn.DSC_3011020.09_236	auditory
A2013	Magnetic Resonance Imaging	TrioTim	Siemens	sub-A2013_task-rest_bold	sub-A2013/func/sub-A2013_task-rest_bold.nii	Donders Repository	http://hdl.handle.net/11633/di.dccn.DSC_3011020.09_236	http://hdl.handle.net/11633/di.dccn.DSC_3011020.09_236	rest
A2014	Magnetic Resonance Imaging	TrioTim	Siemens	sub-A2014_space-CTF_T1w	sub-A2014/anat/sub-A2014_space-CTF_T1w.nii	Donders Repository	http://hdl.handle.net/11633/di.dccn.DSC_3011020.09_236	http://hdl.handle.net/11633/di.dccn.DSC_3011020.09_236
A2014	Magnetic Resonance Imaging	TrioTim	Siemens	sub-A2014_T1w	sub-A2014/anat/sub-A2014_T1w.nii	Donders Repository	http://hdl.handle.net/11633/di.dccn.DSC_3011020.09_236	http://hdl.handle.net/11633/di.dccn.DSC_3011020.09_236
A2014	Magnetic Resonance Imaging	TrioTim	Siemens	sub-A2014_dwi	sub-A2014/dwi/sub-A2014_dwi.nii	Donders Repository	http://hdl.handle.net/11633/di.dccn.DSC_3011020.09_236	http://hdl.handle.net/11633/di.dccn.DSC_3011020.09_236
A2014	Magnetic Resonance Imaging	TrioTim	Siemens	sub-A2014_task-auditory_bold	sub-A2014/func/sub-A2014_task-auditory_bold.nii	Donders Repository	http://hdl.handle.net/11633/di.dccn.DSC_3011020.09_236	http://hdl.handle.net/11633/di.dccn.DSC_3011020.09_236	auditory
A2014	Magnetic Resonance Imaging	TrioTim	Siemens	sub-A2014_task-rest_bold	sub-A2014/func/sub-A2014_task-rest_bold.nii	Donders Repository	http://hdl.handle.net/11633/di.dccn.DSC_3011020.09_236	http://hdl.handle.net/11633/di.dccn.DSC_3011020.09_236	rest
A2015	Magnetic Resonance Imaging	TrioTim	Siemens	sub-A2015_space-CTF_T1w	sub-A2015/anat/sub-A2015_space-CTF_T1w.nii	Donders Repository	http://hdl.handle.net/11633/di.dccn.DSC_3011020.09_236	http://hdl.handle.net/11633/di.dccn.DSC_3011020.09_236
A2015	Magnetic Resonance Imaging	TrioTim	Siemens	sub-A2015_T1w	sub-A2015/anat/sub-A2015_T1w.nii	Donders Repository	http://hdl.handle.net/11633/di.dccn.DSC_3011020.09_236	http://hdl.handle.net/11633/di.dccn.DSC_3011020.09_236
A2015	Magnetic Resonance Imaging	TrioTim	Siemens	sub-A2015_dwi	sub-A2015/dwi/sub-A2015_dwi.nii	Donders Repository	http://hdl.handle.net/11633/di.dccn.DSC_3011020.09_236	http://hdl.handle.net/11633/di.dccn.DSC_3011020.09_236
A2015	Magnetic Resonance Imaging	TrioTim	Siemens	sub-A2015_task-auditory_bold	sub-A2015/func/sub-A2015_task-auditory_bold.nii	Donders Repository	http://hdl.handle.net/11633/di.dccn.DSC_3011020.09_236	http://hdl.handle.net/11633/di.dccn.DSC_3011020.09_236	auditory
A2015	Magnetic Resonance Imaging	TrioTim	Siemens	sub-A2015_task-rest_bold	sub-A2015/func/sub-A2015_task-rest_bold.nii	Donders Repository	http://hdl.handle.net/11633/di.dccn.DSC_3011020.09_236	http://hdl.handle.net/11633/di.dccn.DSC_3011020.09_236	rest
A2016	Magnetic Resonance Imaging	TrioTim	Siemens	sub-A2016_space-CTF_T1w	sub-A2016/anat/sub-A2016_space-CTF_T1w.nii	Donders Repository	http://hdl.handle.net/11633/di.dccn.DSC_3011020.09_236	http://hdl.handle.net/11633/di.dccn.DSC_3011020.09_236
A2016	Magnetic Resonance Imaging	TrioTim	Siemens	sub-A2016_T1w	sub-A2016/anat/sub-A2016_T1w.nii	Donders Repository	http://hdl.handle.net/11633/di.dccn.DSC_3011020.09_236	http://hdl.handle.net/11633/di.dccn.DSC_3011020.09_236
A2016	Magnetic Resonance Imaging	TrioTim	Siemens	sub-A2016_dwi	sub-A2016/dwi/sub-A2016_dwi.nii	Donders Repository	http://hdl.handle.net/11633/di.dccn.DSC_3011020.09_236	http://hdl.handle.net/11633/di.dccn.DSC_3011020.09_236
A2016	Magnetic Resonance Imaging	TrioTim	Siemens	sub-A2016_task-auditory_bold	sub-A2016/func/sub-A2016_task-auditory_bold.nii	Donders Repository	http://hdl.handle.net/11633/di.dccn.DSC_3011020.09_236	http://hdl.handle.net/11633/di.dccn.DSC_3011020.09_236	auditory
A2016	Magnetic Resonance Imaging	TrioTim	Siemens	sub-A2016_task-rest_bold	sub-A2016/func/sub-A2016_task-rest_bold.nii	Donders Repository	http://hdl.handle.net/11633/di.dccn.DSC_3011020.09_236	http://hdl.handle.net/11633/di.dccn.DSC_3011020.09_236	rest
A2017	Magnetic Resonance Imaging	TrioTim	Siemens	sub-A2017_space-CTF_T1w	sub-A2017/anat/sub-A2017_space-CTF_T1w.nii	Donders Repository	http://hdl.handle.net/11633/di.dccn.DSC_3011020.09_236	http://hdl.handle.net/11633/di.dccn.DSC_3011020.09_236
A2017	Magnetic Resonance Imaging	TrioTim	Siemens	sub-A2017_T1w	sub-A2017/anat/sub-A2017_T1w.nii	Donders Repository	http://hdl.handle.net/11633/di.dccn.DSC_3011020.09_236	http://hdl.handle.net/11633/di.dccn.DSC_3011020.09_236
A2017	Magnetic Resonance Imaging	TrioTim	Siemens	sub-A2017_dwi	sub-A2017/dwi/sub-A2017_dwi.nii	Donders Repository	http://hdl.handle.net/11633/di.dccn.DSC_3011020.09_236	http://hdl.handle.net/11633/di.dccn.DSC_3011020.09_236
A2017	Magnetic Resonance Imaging	TrioTim	Siemens	sub-A2017_task-auditory_bold	sub-A2017/func/sub-A2017_task-auditory_bold.nii	Donders Repository	http://hdl.handle.net/11633/di.dccn.DSC_3011020.09_236	http://hdl.handle.net/11633/di.dccn.DSC_3011020.09_236	auditory
A2017	Magnetic Resonance Imaging	TrioTim	Siemens	sub-A2017_task-rest_bold	sub-A2017/func/sub-A2017_task-rest_bold.nii	Donders Repository	http://hdl.handle.net/11633/di.dccn.DSC_3011020.09_236	http://hdl.handle.net/11633/di.dccn.DSC_3011020.09_236	rest
A2019	Magnetic Resonance Imaging	TrioTim	Siemens	sub-A2019_space-CTF_T1w	sub-A2019/anat/sub-A2019_space-CTF_T1w.nii	Donders Repository	http://hdl.handle.net/11633/di.dccn.DSC_3011020.09_236	http://hdl.handle.net/11633/di.dccn.DSC_3011020.09_236
A2019	Magnetic Resonance Imaging	TrioTim	Siemens	sub-A2019_T1w	sub-A2019/anat/sub-A2019_T1w.nii	Donders Repository	http://hdl.handle.net/11633/di.dccn.DSC_3011020.09_236	http://hdl.handle.net/11633/di.dccn.DSC_3011020.09_236
A2019	Magnetic Resonance Imaging	TrioTim	Siemens	sub-A2019_dwi	sub-A2019/dwi/sub-A2019_dwi.nii	Donders Repository	http://hdl.handle.net/11633/di.dccn.DSC_3011020.09_236	http://hdl.handle.net/11633/di.dccn.DSC_3011020.09_236
A2019	Magnetic Resonance Imaging	TrioTim	Siemens	sub-A2019_task-auditory_bold	sub-A2019/func/sub-A2019_task-auditory_bold.nii	Donders Repository	http://hdl.handle.net/11633/di.dccn.DSC_3011020.09_236	http://hdl.handle.net/11633/di.dccn.DSC_3011020.09_236	auditory
A2019	Magnetic Resonance Imaging	TrioTim	Siemens	sub-A2019_task-rest_bold	sub-A2019/func/sub-A2019_task-rest_bold.nii	Donders Repository	http://hdl.handle.net/11633/di.dccn.DSC_3011020.09_236	http://hdl.handle.net/11633/di.dccn.DSC_3011020.09_236	rest
A2020	Magnetic Resonance Imaging	TrioTim	Siemens	sub-A2020_space-CTF_T1w	sub-A2020/anat/sub-A2020_space-CTF_T1w.nii	Donders Repository	http://hdl.handle.net/11633/di.dccn.DSC_3011020.09_236	http://hdl.handle.net/11633/di.dccn.DSC_3011020.09_236
A2020	Magnetic Resonance Imaging	TrioTim	Siemens	sub-A2020_T1w	sub-A2020/anat/sub-A2020_T1w.nii	Donders Repository	http://hdl.handle.net/11633/di.dccn.DSC_3011020.09_236	http://hdl.handle.net/11633/di.dccn.DSC_3011020.09_236
A2020	Magnetic Resonance Imaging	TrioTim	Siemens	sub-A2020_dwi	sub-A2020/dwi/sub-A2020_dwi.nii	Donders Repository	http://hdl.handle.net/11633/di.dccn.DSC_3011020.09_236	http://hdl.handle.net/11633/di.dccn.DSC_3011020.09_236
A2020	Magnetic Resonance Imaging	TrioTim	Siemens	sub-A2020_task-auditory_bold	sub-A2020/func/sub-A2020_task-auditory_bold.nii	Donders Repository	http://hdl.handle.net/11633/di.dccn.DSC_3011020.09_236	http://hdl.handle.net/11633/di.dccn.DSC_3011020.09_236	auditory
A2020	Magnetic Resonance Imaging	TrioTim	Siemens	sub-A2020_task-rest_bold	sub-A2020/func/sub-A2020_task-rest_bold.nii	Donders Repository	http://hdl.handle.net/11633/di.dccn.DSC_3011020.09_236	http://hdl.handle.net/11633/di.dccn.DSC_3011020.09_236	rest
A2021	Magnetic Resonance Imaging	TrioTim	Siemens	sub-A2021_space-CTF_T1w	sub-A2021/anat/sub-A2021_space-CTF_T1w.nii	Donders Repository	http://hdl.handle.net/11633/di.dccn.DSC_3011020.09_236	http://hdl.handle.net/11633/di.dccn.DSC_3011020.09_236
A2021	Magnetic Resonance Imaging	TrioTim	Siemens	sub-A2021_T1w	sub-A2021/anat/sub-A2021_T1w.nii	Donders Repository	http://hdl.handle.net/11633/di.dccn.DSC_3011020.09_236	http://hdl.handle.net/11633/di.dccn.DSC_3011020.09_236
A2021	Magnetic Resonance Imaging	TrioTim	Siemens	sub-A2021_dwi	sub-A2021/dwi/sub-A2021_dwi.nii	Donders Repository	http://hdl.handle.net/11633/di.dccn.DSC_3011020.09_236	http://hdl.handle.net/11633/di.dccn.DSC_3011020.09_236
A2021	Magnetic Resonance Imaging	TrioTim	Siemens	sub-A2021_task-auditory_bold	sub-A2021/func/sub-A2021_task-auditory_bold.nii	Donders Repository	http://hdl.handle.net/11633/di.dccn.DSC_3011020.09_236	http://hdl.handle.net/11633/di.dccn.DSC_3011020.09_236	auditory
A2021	Magnetic Resonance Imaging	TrioTim	Siemens	sub-A2021_task-rest_bold	sub-A2021/func/sub-A2021_task-rest_bold.nii	Donders Repository	http://hdl.handle.net/11633/di.dccn.DSC_3011020.09_236	http://hdl.handle.net/11633/di.dccn.DSC_3011020.09_236	rest
A2024	Magnetic Resonance Imaging	TrioTim	Siemens	sub-A2024_space-CTF_T1w	sub-A2024/anat/sub-A2024_space-CTF_T1w.nii	Donders Repository	http://hdl.handle.net/11633/di.dccn.DSC_3011020.09_236	http://hdl.handle.net/11633/di.dccn.DSC_3011020.09_236
A2024	Magnetic Resonance Imaging	TrioTim	Siemens	sub-A2024_T1w	sub-A2024/anat/sub-A2024_T1w.nii	Donders Repository	http://hdl.handle.net/11633/di.dccn.DSC_3011020.09_236	http://hdl.handle.net/11633/di.dccn.DSC_3011020.09_236
A2024	Magnetic Resonance Imaging	TrioTim	Siemens	sub-A2024_dwi	sub-A2024/dwi/sub-A2024_dwi.nii	Donders Repository	http://hdl.handle.net/11633/di.dccn.DSC_3011020.09_236	http://hdl.handle.net/11633/di.dccn.DSC_3011020.09_236
A2024	Magnetic Resonance Imaging	TrioTim	Siemens	sub-A2024_task-auditory_bold	sub-A2024/func/sub-A2024_task-auditory_bold.nii	Donders Repository	http://hdl.handle.net/11633/di.dccn.DSC_3011020.09_236	http://hdl.handle.net/11633/di.dccn.DSC_3011020.09_236	auditory
A2024	Magnetic Resonance Imaging	TrioTim	Siemens	sub-A2024_task-rest_bold	sub-A2024/func/sub-A2024_task-rest_bold.nii	Donders Repository	http://hdl.handle.net/11633/di.dccn.DSC_3011020.09_236	http://hdl.handle.net/11633/di.dccn.DSC_3011020.09_236	rest
A2025	Magnetic Resonance Imaging	TrioTim	Siemens	sub-A2025_space-CTF_T1w	sub-A2025/anat/sub-A2025_space-CTF_T1w.nii	Donders Repository	http://hdl.handle.net/11633/di.dccn.DSC_3011020.09_236	http://hdl.handle.net/11633/di.dccn.DSC_3011020.09_236
A2025	Magnetic Resonance Imaging	TrioTim	Siemens	sub-A2025_T1w	sub-A2025/anat/sub-A2025_T1w.nii	Donders Repository	http://hdl.handle.net/11633/di.dccn.DSC_3011020.09_236	http://hdl.handle.net/11633/di.dccn.DSC_3011020.09_236
A2025	Magnetic Resonance Imaging	TrioTim	Siemens	sub-A2025_dwi	sub-A2025/dwi/sub-A2025_dwi.nii	Donders Repository	http://hdl.handle.net/11633/di.dccn.DSC_3011020.09_236	http://hdl.handle.net/11633/di.dccn.DSC_3011020.09_236
A2025	Magnetic Resonance Imaging	TrioTim	Siemens	sub-A2025_task-auditory_bold	sub-A2025/func/sub-A2025_task-auditory_bold.nii	Donders Repository	http://hdl.handle.net/11633/di.dccn.DSC_3011020.09_236	http://hdl.handle.net/11633/di.dccn.DSC_3011020.09_236	auditory
A2025	Magnetic Resonance Imaging	TrioTim	Siemens	sub-A2025_task-rest_bold	sub-A2025/func/sub-A2025_task-rest_bold.nii	Donders Repository	http://hdl.handle.net/11633/di.dccn.DSC_3011020.09_236	http://hdl.handle.net/11633/di.dccn.DSC_3011020.09_236	rest
A2027	Magnetic Resonance Imaging	TrioTim	Siemens	sub-A2027_space-CTF_T1w	sub-A2027/anat/sub-A2027_space-CTF_T1w.nii	Donders Repository	http://hdl.handle.net/11633/di.dccn.DSC_3011020.09_236	http://hdl.handle.net/11633/di.dccn.DSC_3011020.09_236
A2027	Magnetic Resonance Imaging	TrioTim	Siemens	sub-A2027_T1w	sub-A2027/anat/sub-A2027_T1w.nii	Donders Repository	http://hdl.handle.net/11633/di.dccn.DSC_3011020.09_236	http://hdl.handle.net/11633/di.dccn.DSC_3011020.09_236
A2027	Magnetic Resonance Imaging	TrioTim	Siemens	sub-A2027_dwi	sub-A2027/dwi/sub-A2027_dwi.nii	Donders Repository	http://hdl.handle.net/11633/di.dccn.DSC_3011020.09_236	http://hdl.handle.net/11633/di.dccn.DSC_3011020.09_236
A2027	Magnetic Resonance Imaging	TrioTim	Siemens	sub-A2027_task-auditory_bold	sub-A2027/func/sub-A2027_task-auditory_bold.nii	Donders Repository	http://hdl.handle.net/11633/di.dccn.DSC_3011020.09_236	http://hdl.handle.net/11633/di.dccn.DSC_3011020.09_236	auditory
A2027	Magnetic Resonance Imaging	TrioTim	Siemens	sub-A2027_task-rest_bold	sub-A2027/func/sub-A2027_task-rest_bold.nii	Donders Repository	http://hdl.handle.net/11633/di.dccn.DSC_3011020.09_236	http://hdl.handle.net/11633/di.dccn.DSC_3011020.09_236	rest
A2028	Magnetic Resonance Imaging	TrioTim	Siemens	sub-A2028_space-CTF_T1w	sub-A2028/anat/sub-A2028_space-CTF_T1w.nii	Donders Repository	http://hdl.handle.net/11633/di.dccn.DSC_3011020.09_236	http://hdl.handle.net/11633/di.dccn.DSC_3011020.09_236
A2028	Magnetic Resonance Imaging	TrioTim	Siemens	sub-A2028_T1w	sub-A2028/anat/sub-A2028_T1w.nii	Donders Repository	http://hdl.handle.net/11633/di.dccn.DSC_3011020.09_236	http://hdl.handle.net/11633/di.dccn.DSC_3011020.09_236
A2028	Magnetic Resonance Imaging	TrioTim	Siemens	sub-A2028_dwi	sub-A2028/dwi/sub-A2028_dwi.nii	Donders Repository	http://hdl.handle.net/11633/di.dccn.DSC_3011020.09_236	http://hdl.handle.net/11633/di.dccn.DSC_3011020.09_236
A2028	Magnetic Resonance Imaging	TrioTim	Siemens	sub-A2028_task-auditory_bold	sub-A2028/func/sub-A2028_task-auditory_bold.nii	Donders Repository	http://hdl.handle.net/11633/di.dccn.DSC_3011020.09_236	http://hdl.handle.net/11633/di.dccn.DSC_3011020.09_236	auditory
A2028	Magnetic Resonance Imaging	TrioTim	Siemens	sub-A2028_task-rest_bold	sub-A2028/func/sub-A2028_task-rest_bold.nii	Donders Repository	http://hdl.handle.net/11633/di.dccn.DSC_3011020.09_236	http://hdl.handle.net/11633/di.dccn.DSC_3011020.09_236	rest
A2029	Magnetic Resonance Imaging	TrioTim	Siemens	sub-A2029_space-CTF_T1w	sub-A2029/anat/sub-A2029_space-CTF_T1w.nii	Donders Repository	http://hdl.handle.net/11633/di.dccn.DSC_3011020.09_236	http://hdl.handle.net/11633/di.dccn.DSC_3011020.09_236
A2029	Magnetic Resonance Imaging	TrioTim	Siemens	sub-A2029_T1w	sub-A2029/anat/sub-A2029_T1w.nii	Donders Repository	http://hdl.handle.net/11633/di.dccn.DSC_3011020.09_236	http://hdl.handle.net/11633/di.dccn.DSC_3011020.09_236
A2029	Magnetic Resonance Imaging	TrioTim	Siemens	sub-A2029_dwi	sub-A2029/dwi/sub-A2029_dwi.nii	Donders Repository	http://hdl.handle.net/11633/di.dccn.DSC_3011020.09_236	http://hdl.handle.net/11633/di.dccn.DSC_3011020.09_236
A2029	Magnetic Resonance Imaging	TrioTim	Siemens	sub-A2029_task-auditory_bold	sub-A2029/func/sub-A2029_task-auditory_bold.nii	Donders Repository	http://hdl.handle.net/11633/di.dccn.DSC_3011020.09_236	http://hdl.handle.net/11633/di.dccn.DSC_3011020.09_236	auditory
A2029	Magnetic Resonance Imaging	TrioTim	Siemens	sub-A2029_task-rest_bold	sub-A2029/func/sub-A2029_task-rest_bold.nii	Donders Repository	http://hdl.handle.net/11633/di.dccn.DSC_3011020.09_236	http://hdl.handle.net/11633/di.dccn.DSC_3011020.09_236	rest
A2030	Magnetic Resonance Imaging	TrioTim	Siemens	sub-A2030_space-CTF_T1w	sub-A2030/anat/sub-A2030_space-CTF_T1w.nii	Donders Repository	http://hdl.handle.net/11633/di.dccn.DSC_3011020.09_236	http://hdl.handle.net/11633/di.dccn.DSC_3011020.09_236
A2030	Magnetic Resonance Imaging	TrioTim	Siemens	sub-A2030_T1w	sub-A2030/anat/sub-A2030_T1w.nii	Donders Repository	http://hdl.handle.net/11633/di.dccn.DSC_3011020.09_236	http://hdl.handle.net/11633/di.dccn.DSC_3011020.09_236
A2030	Magnetic Resonance Imaging	TrioTim	Siemens	sub-A2030_dwi	sub-A2030/dwi/sub-A2030_dwi.nii	Donders Repository	http://hdl.handle.net/11633/di.dccn.DSC_3011020.09_236	http://hdl.handle.net/11633/di.dccn.DSC_3011020.09_236
A2030	Magnetic Resonance Imaging	TrioTim	Siemens	sub-A2030_task-auditory_bold	sub-A2030/func/sub-A2030_task-auditory_bold.nii	Donders Repository	http://hdl.handle.net/11633/di.dccn.DSC_3011020.09_236	http://hdl.handle.net/11633/di.dccn.DSC_3011020.09_236	auditory
A2030	Magnetic Resonance Imaging	TrioTim	Siemens	sub-A2030_task-rest_bold	sub-A2030/func/sub-A2030_task-rest_bold.nii	Donders Repository	http://hdl.handle.net/11633/di.dccn.DSC_3011020.09_236	http://hdl.handle.net/11633/di.dccn.DSC_3011020.09_236	rest
A2031	Magnetic Resonance Imaging	TrioTim	Siemens	sub-A2031_space-CTF_T1w	sub-A2031/anat/sub-A2031_space-CTF_T1w.nii	Donders Repository	http://hdl.handle.net/11633/di.dccn.DSC_3011020.09_236	http://hdl.handle.net/11633/di.dccn.DSC_3011020.09_236
A2031	Magnetic Resonance Imaging	TrioTim	Siemens	sub-A2031_T1w	sub-A2031/anat/sub-A2031_T1w.nii	Donders Repository	http://hdl.handle.net/11633/di.dccn.DSC_3011020.09_236	http://hdl.handle.net/11633/di.dccn.DSC_3011020.09_236
A2031	Magnetic Resonance Imaging	TrioTim	Siemens	sub-A2031_dwi	sub-A2031/dwi/sub-A2031_dwi.nii	Donders Repository	http://hdl.handle.net/11633/di.dccn.DSC_3011020.09_236	http://hdl.handle.net/11633/di.dccn.DSC_3011020.09_236
A2031	Magnetic Resonance Imaging	TrioTim	Siemens	sub-A2031_task-auditory_bold	sub-A2031/func/sub-A2031_task-auditory_bold.nii	Donders Repository	http://hdl.handle.net/11633/di.dccn.DSC_3011020.09_236	http://hdl.handle.net/11633/di.dccn.DSC_3011020.09_236	auditory
A2031	Magnetic Resonance Imaging	TrioTim	Siemens	sub-A2031_task-rest_bold	sub-A2031/func/sub-A2031_task-rest_bold.nii	Donders Repository	http://hdl.handle.net/11633/di.dccn.DSC_3011020.09_236	http://hdl.handle.net/11633/di.dccn.DSC_3011020.09_236	rest
A2032	Magnetic Resonance Imaging	TrioTim	Siemens	sub-A2032_space-CTF_T1w	sub-A2032/anat/sub-A2032_space-CTF_T1w.nii	Donders Repository	http://hdl.handle.net/11633/di.dccn.DSC_3011020.09_236	http://hdl.handle.net/11633/di.dccn.DSC_3011020.09_236
A2032	Magnetic Resonance Imaging	TrioTim	Siemens	sub-A2032_T1w	sub-A2032/anat/sub-A2032_T1w.nii	Donders Repository	http://hdl.handle.net/11633/di.dccn.DSC_3011020.09_236	http://hdl.handle.net/11633/di.dccn.DSC_3011020.09_236
A2032	Magnetic Resonance Imaging	TrioTim	Siemens	sub-A2032_dwi	sub-A2032/dwi/sub-A2032_dwi.nii	Donders Repository	http://hdl.handle.net/11633/di.dccn.DSC_3011020.09_236	http://hdl.handle.net/11633/di.dccn.DSC_3011020.09_236
A2032	Magnetic Resonance Imaging	TrioTim	Siemens	sub-A2032_task-auditory_bold	sub-A2032/func/sub-A2032_task-auditory_bold.nii	Donders Repository	http://hdl.handle.net/11633/di.dccn.DSC_3011020.09_236	http://hdl.handle.net/11633/di.dccn.DSC_3011020.09_236	auditory
A2032	Magnetic Resonance Imaging	TrioTim	Siemens	sub-A2032_task-rest_bold	sub-A2032/func/sub-A2032_task-rest_bold.nii	Donders Repository	http://hdl.handle.net/11633/di.dccn.DSC_3011020.09_236	http://hdl.handle.net/11633/di.dccn.DSC_3011020.09_236	rest
A2033	Magnetic Resonance Imaging	TrioTim	Siemens	sub-A2033_space-CTF_T1w	sub-A2033/anat/sub-A2033_space-CTF_T1w.nii	Donders Repository	http://hdl.handle.net/11633/di.dccn.DSC_3011020.09_236	http://hdl.handle.net/11633/di.dccn.DSC_3011020.09_236
A2033	Magnetic Resonance Imaging	TrioTim	Siemens	sub-A2033_T1w	sub-A2033/anat/sub-A2033_T1w.nii	Donders Repository	http://hdl.handle.net/11633/di.dccn.DSC_3011020.09_236	http://hdl.handle.net/11633/di.dccn.DSC_3011020.09_236
A2033	Magnetic Resonance Imaging	TrioTim	Siemens	sub-A2033_dwi	sub-A2033/dwi/sub-A2033_dwi.nii	Donders Repository	http://hdl.handle.net/11633/di.dccn.DSC_3011020.09_236	http://hdl.handle.net/11633/di.dccn.DSC_3011020.09_236
A2033	Magnetic Resonance Imaging	TrioTim	Siemens	sub-A2033_task-auditory_bold	sub-A2033/func/sub-A2033_task-auditory_bold.nii	Donders Repository	http://hdl.handle.net/11633/di.dccn.DSC_3011020.09_236	http://hdl.handle.net/11633/di.dccn.DSC_3011020.09_236	auditory
A2033	Magnetic Resonance Imaging	TrioTim	Siemens	sub-A2033_task-rest_bold	sub-A2033/func/sub-A2033_task-rest_bold.nii	Donders Repository	http://hdl.handle.net/11633/di.dccn.DSC_3011020.09_236	http://hdl.handle.net/11633/di.dccn.DSC_3011020.09_236	rest
A2034	Magnetic Resonance Imaging	TrioTim	Siemens	sub-A2034_space-CTF_T1w	sub-A2034/anat/sub-A2034_space-CTF_T1w.nii	Donders Repository	http://hdl.handle.net/11633/di.dccn.DSC_3011020.09_236	http://hdl.handle.net/11633/di.dccn.DSC_3011020.09_236
A2034	Magnetic Resonance Imaging	TrioTim	Siemens	sub-A2034_T1w	sub-A2034/anat/sub-A2034_T1w.nii	Donders Repository	http://hdl.handle.net/11633/di.dccn.DSC_3011020.09_236	http://hdl.handle.net/11633/di.dccn.DSC_3011020.09_236
A2034	Magnetic Resonance Imaging	TrioTim	Siemens	sub-A2034_dwi	sub-A2034/dwi/sub-A2034_dwi.nii	Donders Repository	http://hdl.handle.net/11633/di.dccn.DSC_3011020.09_236	http://hdl.handle.net/11633/di.dccn.DSC_3011020.09_236
A2034	Magnetic Resonance Imaging	TrioTim	Siemens	sub-A2034_task-auditory_bold	sub-A2034/func/sub-A2034_task-auditory_bold.nii	Donders Repository	http://hdl.handle.net/11633/di.dccn.DSC_3011020.09_236	http://hdl.handle.net/11633/di.dccn.DSC_3011020.09_236	auditory
A2034	Magnetic Resonance Imaging	TrioTim	Siemens	sub-A2034_task-rest_bold	sub-A2034/func/sub-A2034_task-rest_bold.nii	Donders Repository	http://hdl.handle.net/11633/di.dccn.DSC_3011020.09_236	http://hdl.handle.net/11633/di.dccn.DSC_3011020.09_236	rest
A2035	Magnetic Resonance Imaging	TrioTim	Siemens	sub-A2035_space-CTF_T1w	sub-A2035/anat/sub-A2035_space-CTF_T1w.nii	Donders Repository	http://hdl.handle.net/11633/di.dccn.DSC_3011020.09_236	http://hdl.handle.net/11633/di.dccn.DSC_3011020.09_236
A2035	Magnetic Resonance Imaging	TrioTim	Siemens	sub-A2035_T1w	sub-A2035/anat/sub-A2035_T1w.nii	Donders Repository	http://hdl.handle.net/11633/di.dccn.DSC_3011020.09_236	http://hdl.handle.net/11633/di.dccn.DSC_3011020.09_236
A2035	Magnetic Resonance Imaging	TrioTim	Siemens	sub-A2035_dwi	sub-A2035/dwi/sub-A2035_dwi.nii	Donders Repository	http://hdl.handle.net/11633/di.dccn.DSC_3011020.09_236	http://hdl.handle.net/11633/di.dccn.DSC_3011020.09_236
A2035	Magnetic Resonance Imaging	TrioTim	Siemens	sub-A2035_task-auditory_bold	sub-A2035/func/sub-A2035_task-auditory_bold.nii	Donders Repository	http://hdl.handle.net/11633/di.dccn.DSC_3011020.09_236	http://hdl.handle.net/11633/di.dccn.DSC_3011020.09_236	auditory
A2035	Magnetic Resonance Imaging	TrioTim	Siemens	sub-A2035_task-rest_bold	sub-A2035/func/sub-A2035_task-rest_bold.nii	Donders Repository	http://hdl.handle.net/11633/di.dccn.DSC_3011020.09_236	http://hdl.handle.net/11633/di.dccn.DSC_3011020.09_236	rest
A2036	Magnetic Resonance Imaging	TrioTim	Siemens	sub-A2036_space-CTF_T1w	sub-A2036/anat/sub-A2036_space-CTF_T1w.nii	Donders Repository	http://hdl.handle.net/11633/di.dccn.DSC_3011020.09_236	http://hdl.handle.net/11633/di.dccn.DSC_3011020.09_236
A2036	Magnetic Resonance Imaging	TrioTim	Siemens	sub-A2036_T1w	sub-A2036/anat/sub-A2036_T1w.nii	Donders Repository	http://hdl.handle.net/11633/di.dccn.DSC_3011020.09_236	http://hdl.handle.net/11633/di.dccn.DSC_3011020.09_236
A2036	Magnetic Resonance Imaging	TrioTim	Siemens	sub-A2036_dwi	sub-A2036/dwi/sub-A2036_dwi.nii	Donders Repository	http://hdl.handle.net/11633/di.dccn.DSC_3011020.09_236	http://hdl.handle.net/11633/di.dccn.DSC_3011020.09_236
A2036	Magnetic Resonance Imaging	TrioTim	Siemens	sub-A2036_task-auditory_bold	sub-A2036/func/sub-A2036_task-auditory_bold.nii	Donders Repository	http://hdl.handle.net/11633/di.dccn.DSC_3011020.09_236	http://hdl.handle.net/11633/di.dccn.DSC_3011020.09_236	auditory
A2036	Magnetic Resonance Imaging	TrioTim	Siemens	sub-A2036_task-rest_bold	sub-A2036/func/sub-A2036_task-rest_bold.nii	Donders Repository	http://hdl.handle.net/11633/di.dccn.DSC_3011020.09_236	http://hdl.handle.net/11633/di.dccn.DSC_3011020.09_236	rest
A2037	Magnetic Resonance Imaging	TrioTim	Siemens	sub-A2037_space-CTF_T1w	sub-A2037/anat/sub-A2037_space-CTF_T1w.nii	Donders Repository	http://hdl.handle.net/11633/di.dccn.DSC_3011020.09_236	http://hdl.handle.net/11633/di.dccn.DSC_3011020.09_236
A2037	Magnetic Resonance Imaging	TrioTim	Siemens	sub-A2037_T1w	sub-A2037/anat/sub-A2037_T1w.nii	Donders Repository	http://hdl.handle.net/11633/di.dccn.DSC_3011020.09_236	http://hdl.handle.net/11633/di.dccn.DSC_3011020.09_236
A2037	Magnetic Resonance Imaging	TrioTim	Siemens	sub-A2037_dwi	sub-A2037/dwi/sub-A2037_dwi.nii	Donders Repository	http://hdl.handle.net/11633/di.dccn.DSC_3011020.09_236	http://hdl.handle.net/11633/di.dccn.DSC_3011020.09_236
A2037	Magnetic Resonance Imaging	TrioTim	Siemens	sub-A2037_task-auditory_bold	sub-A2037/func/sub-A2037_task-auditory_bold.nii	Donders Repository	http://hdl.handle.net/11633/di.dccn.DSC_3011020.09_236	http://hdl.handle.net/11633/di.dccn.DSC_3011020.09_236	auditory
A2037	Magnetic Resonance Imaging	TrioTim	Siemens	sub-A2037_task-rest_bold	sub-A2037/func/sub-A2037_task-rest_bold.nii	Donders Repository	http://hdl.handle.net/11633/di.dccn.DSC_3011020.09_236	http://hdl.handle.net/11633/di.dccn.DSC_3011020.09_236	rest
A2038	Magnetic Resonance Imaging	TrioTim	Siemens	sub-A2038_space-CTF_T1w	sub-A2038/anat/sub-A2038_space-CTF_T1w.nii	Donders Repository	http://hdl.handle.net/11633/di.dccn.DSC_3011020.09_236	http://hdl.handle.net/11633/di.dccn.DSC_3011020.09_236
A2038	Magnetic Resonance Imaging	TrioTim	Siemens	sub-A2038_T1w	sub-A2038/anat/sub-A2038_T1w.nii	Donders Repository	http://hdl.handle.net/11633/di.dccn.DSC_3011020.09_236	http://hdl.handle.net/11633/di.dccn.DSC_3011020.09_236
A2038	Magnetic Resonance Imaging	TrioTim	Siemens	sub-A2038_dwi	sub-A2038/dwi/sub-A2038_dwi.nii	Donders Repository	http://hdl.handle.net/11633/di.dccn.DSC_3011020.09_236	http://hdl.handle.net/11633/di.dccn.DSC_3011020.09_236
A2038	Magnetic Resonance Imaging	TrioTim	Siemens	sub-A2038_task-auditory_bold	sub-A2038/func/sub-A2038_task-auditory_bold.nii	Donders Repository	http://hdl.handle.net/11633/di.dccn.DSC_3011020.09_236	http://hdl.handle.net/11633/di.dccn.DSC_3011020.09_236	auditory
A2038	Magnetic Resonance Imaging	TrioTim	Siemens	sub-A2038_task-rest_bold	sub-A2038/func/sub-A2038_task-rest_bold.nii	Donders Repository	http://hdl.handle.net/11633/di.dccn.DSC_3011020.09_236	http://hdl.handle.net/11633/di.dccn.DSC_3011020.09_236	rest
A2039	Magnetic Resonance Imaging	TrioTim	Siemens	sub-A2039_space-CTF_T1w	sub-A2039/anat/sub-A2039_space-CTF_T1w.nii	Donders Repository	http://hdl.handle.net/11633/di.dccn.DSC_3011020.09_236	http://hdl.handle.net/11633/di.dccn.DSC_3011020.09_236
A2039	Magnetic Resonance Imaging	TrioTim	Siemens	sub-A2039_T1w	sub-A2039/anat/sub-A2039_T1w.nii	Donders Repository	http://hdl.handle.net/11633/di.dccn.DSC_3011020.09_236	http://hdl.handle.net/11633/di.dccn.DSC_3011020.09_236
A2039	Magnetic Resonance Imaging	TrioTim	Siemens	sub-A2039_dwi	sub-A2039/dwi/sub-A2039_dwi.nii	Donders Repository	http://hdl.handle.net/11633/di.dccn.DSC_3011020.09_236	http://hdl.handle.net/11633/di.dccn.DSC_3011020.09_236
A2039	Magnetic Resonance Imaging	TrioTim	Siemens	sub-A2039_task-auditory_bold	sub-A2039/func/sub-A2039_task-auditory_bold.nii	Donders Repository	http://hdl.handle.net/11633/di.dccn.DSC_3011020.09_236	http://hdl.handle.net/11633/di.dccn.DSC_3011020.09_236	auditory
A2039	Magnetic Resonance Imaging	TrioTim	Siemens	sub-A2039_task-rest_bold	sub-A2039/func/sub-A2039_task-rest_bold.nii	Donders Repository	http://hdl.handle.net/11633/di.dccn.DSC_3011020.09_236	http://hdl.handle.net/11633/di.dccn.DSC_3011020.09_236	rest
A2040	Magnetic Resonance Imaging	TrioTim	Siemens	sub-A2040_space-CTF_T1w	sub-A2040/anat/sub-A2040_space-CTF_T1w.nii	Donders Repository	http://hdl.handle.net/11633/di.dccn.DSC_3011020.09_236	http://hdl.handle.net/11633/di.dccn.DSC_3011020.09_236
A2040	Magnetic Resonance Imaging	TrioTim	Siemens	sub-A2040_T1w	sub-A2040/anat/sub-A2040_T1w.nii	Donders Repository	http://hdl.handle.net/11633/di.dccn.DSC_3011020.09_236	http://hdl.handle.net/11633/di.dccn.DSC_3011020.09_236
A2040	Magnetic Resonance Imaging	TrioTim	Siemens	sub-A2040_dwi	sub-A2040/dwi/sub-A2040_dwi.nii	Donders Repository	http://hdl.handle.net/11633/di.dccn.DSC_3011020.09_236	http://hdl.handle.net/11633/di.dccn.DSC_3011020.09_236
A2040	Magnetic Resonance Imaging	TrioTim	Siemens	sub-A2040_task-auditory_bold	sub-A2040/func/sub-A2040_task-auditory_bold.nii	Donders Repository	http://hdl.handle.net/11633/di.dccn.DSC_3011020.09_236	http://hdl.handle.net/11633/di.dccn.DSC_3011020.09_236	auditory
A2040	Magnetic Resonance Imaging	TrioTim	Siemens	sub-A2040_task-rest_bold	sub-A2040/func/sub-A2040_task-rest_bold.nii	Donders Repository	http://hdl.handle.net/11633/di.dccn.DSC_3011020.09_236	http://hdl.handle.net/11633/di.dccn.DSC_3011020.09_236	rest
A2041	Magnetic Resonance Imaging	TrioTim	Siemens	sub-A2041_space-CTF_T1w	sub-A2041/anat/sub-A2041_space-CTF_T1w.nii	Donders Repository	http://hdl.handle.net/11633/di.dccn.DSC_3011020.09_236	http://hdl.handle.net/11633/di.dccn.DSC_3011020.09_236
A2041	Magnetic Resonance Imaging	TrioTim	Siemens	sub-A2041_T1w	sub-A2041/anat/sub-A2041_T1w.nii	Donders Repository	http://hdl.handle.net/11633/di.dccn.DSC_3011020.09_236	http://hdl.handle.net/11633/di.dccn.DSC_3011020.09_236
A2041	Magnetic Resonance Imaging	TrioTim	Siemens	sub-A2041_dwi	sub-A2041/dwi/sub-A2041_dwi.nii	Donders Repository	http://hdl.handle.net/11633/di.dccn.DSC_3011020.09_236	http://hdl.handle.net/11633/di.dccn.DSC_3011020.09_236
A2041	Magnetic Resonance Imaging	TrioTim	Siemens	sub-A2041_task-auditory_bold	sub-A2041/func/sub-A2041_task-auditory_bold.nii	Donders Repository	http://hdl.handle.net/11633/di.dccn.DSC_3011020.09_236	http://hdl.handle.net/11633/di.dccn.DSC_3011020.09_236	auditory
A2041	Magnetic Resonance Imaging	TrioTim	Siemens	sub-A2041_task-rest_bold	sub-A2041/func/sub-A2041_task-rest_bold.nii	Donders Repository	http://hdl.handle.net/11633/di.dccn.DSC_3011020.09_236	http://hdl.handle.net/11633/di.dccn.DSC_3011020.09_236	rest
A2042	Magnetic Resonance Imaging	TrioTim	Siemens	sub-A2042_space-CTF_T1w	sub-A2042/anat/sub-A2042_space-CTF_T1w.nii	Donders Repository	http://hdl.handle.net/11633/di.dccn.DSC_3011020.09_236	http://hdl.handle.net/11633/di.dccn.DSC_3011020.09_236
A2042	Magnetic Resonance Imaging	TrioTim	Siemens	sub-A2042_T1w	sub-A2042/anat/sub-A2042_T1w.nii	Donders Repository	http://hdl.handle.net/11633/di.dccn.DSC_3011020.09_236	http://hdl.handle.net/11633/di.dccn.DSC_3011020.09_236
A2042	Magnetic Resonance Imaging	TrioTim	Siemens	sub-A2042_dwi	sub-A2042/dwi/sub-A2042_dwi.nii	Donders Repository	http://hdl.handle.net/11633/di.dccn.DSC_3011020.09_236	http://hdl.handle.net/11633/di.dccn.DSC_3011020.09_236
A2042	Magnetic Resonance Imaging	TrioTim	Siemens	sub-A2042_task-auditory_bold	sub-A2042/func/sub-A2042_task-auditory_bold.nii	Donders Repository	http://hdl.handle.net/11633/di.dccn.DSC_3011020.09_236	http://hdl.handle.net/11633/di.dccn.DSC_3011020.09_236	auditory
A2042	Magnetic Resonance Imaging	TrioTim	Siemens	sub-A2042_task-rest_bold	sub-A2042/func/sub-A2042_task-rest_bold.nii	Donders Repository	http://hdl.handle.net/11633/di.dccn.DSC_3011020.09_236	http://hdl.handle.net/11633/di.dccn.DSC_3011020.09_236	rest
A2046	Magnetic Resonance Imaging	TrioTim	Siemens	sub-A2046_space-CTF_T1w	sub-A2046/anat/sub-A2046_space-CTF_T1w.nii	Donders Repository	http://hdl.handle.net/11633/di.dccn.DSC_3011020.09_236	http://hdl.handle.net/11633/di.dccn.DSC_3011020.09_236
A2046	Magnetic Resonance Imaging	TrioTim	Siemens	sub-A2046_T1w	sub-A2046/anat/sub-A2046_T1w.nii	Donders Repository	http://hdl.handle.net/11633/di.dccn.DSC_3011020.09_236	http://hdl.handle.net/11633/di.dccn.DSC_3011020.09_236
A2046	Magnetic Resonance Imaging	TrioTim	Siemens	sub-A2046_dwi	sub-A2046/dwi/sub-A2046_dwi.nii	Donders Repository	http://hdl.handle.net/11633/di.dccn.DSC_3011020.09_236	http://hdl.handle.net/11633/di.dccn.DSC_3011020.09_236
A2046	Magnetic Resonance Imaging	TrioTim	Siemens	sub-A2046_task-auditory_bold	sub-A2046/func/sub-A2046_task-auditory_bold.nii	Donders Repository	http://hdl.handle.net/11633/di.dccn.DSC_3011020.09_236	http://hdl.handle.net/11633/di.dccn.DSC_3011020.09_236	auditory
A2046	Magnetic Resonance Imaging	TrioTim	Siemens	sub-A2046_task-rest_bold	sub-A2046/func/sub-A2046_task-rest_bold.nii	Donders Repository	http://hdl.handle.net/11633/di.dccn.DSC_3011020.09_236	http://hdl.handle.net/11633/di.dccn.DSC_3011020.09_236	rest
A2047	Magnetic Resonance Imaging	TrioTim	Siemens	sub-A2047_space-CTF_T1w	sub-A2047/anat/sub-A2047_space-CTF_T1w.nii	Donders Repository	http://hdl.handle.net/11633/di.dccn.DSC_3011020.09_236	http://hdl.handle.net/11633/di.dccn.DSC_3011020.09_236
A2047	Magnetic Resonance Imaging	TrioTim	Siemens	sub-A2047_T1w	sub-A2047/anat/sub-A2047_T1w.nii	Donders Repository	http://hdl.handle.net/11633/di.dccn.DSC_3011020.09_236	http://hdl.handle.net/11633/di.dccn.DSC_3011020.09_236
A2047	Magnetic Resonance Imaging	TrioTim	Siemens	sub-A2047_dwi	sub-A2047/dwi/sub-A2047_dwi.nii	Donders Repository	http://hdl.handle.net/11633/di.dccn.DSC_3011020.09_236	http://hdl.handle.net/11633/di.dccn.DSC_3011020.09_236
A2047	Magnetic Resonance Imaging	TrioTim	Siemens	sub-A2047_task-auditory_bold	sub-A2047/func/sub-A2047_task-auditory_bold.nii	Donders Repository	http://hdl.handle.net/11633/di.dccn.DSC_3011020.09_236	http://hdl.handle.net/11633/di.dccn.DSC_3011020.09_236	auditory
A2047	Magnetic Resonance Imaging	TrioTim	Siemens	sub-A2047_task-rest_bold	sub-A2047/func/sub-A2047_task-rest_bold.nii	Donders Repository	http://hdl.handle.net/11633/di.dccn.DSC_3011020.09_236	http://hdl.handle.net/11633/di.dccn.DSC_3011020.09_236	rest
A2049	Magnetic Resonance Imaging	TrioTim	Siemens	sub-A2049_space-CTF_T1w	sub-A2049/anat/sub-A2049_space-CTF_T1w.nii	Donders Repository	http://hdl.handle.net/11633/di.dccn.DSC_3011020.09_236	http://hdl.handle.net/11633/di.dccn.DSC_3011020.09_236
A2049	Magnetic Resonance Imaging	TrioTim	Siemens	sub-A2049_T1w	sub-A2049/anat/sub-A2049_T1w.nii	Donders Repository	http://hdl.handle.net/11633/di.dccn.DSC_3011020.09_236	http://hdl.handle.net/11633/di.dccn.DSC_3011020.09_236
A2049	Magnetic Resonance Imaging	TrioTim	Siemens	sub-A2049_dwi	sub-A2049/dwi/sub-A2049_dwi.nii	Donders Repository	http://hdl.handle.net/11633/di.dccn.DSC_3011020.09_236	http://hdl.handle.net/11633/di.dccn.DSC_3011020.09_236
A2049	Magnetic Resonance Imaging	TrioTim	Siemens	sub-A2049_task-auditory_bold	sub-A2049/func/sub-A2049_task-auditory_bold.nii	Donders Repository	http://hdl.handle.net/11633/di.dccn.DSC_3011020.09_236	http://hdl.handle.net/11633/di.dccn.DSC_3011020.09_236	auditory
A2049	Magnetic Resonance Imaging	TrioTim	Siemens	sub-A2049_task-rest_bold	sub-A2049/func/sub-A2049_task-rest_bold.nii	Donders Repository	http://hdl.handle.net/11633/di.dccn.DSC_3011020.09_236	http://hdl.handle.net/11633/di.dccn.DSC_3011020.09_236	rest
A2050	Magnetic Resonance Imaging	TrioTim	Siemens	sub-A2050_space-CTF_T1w	sub-A2050/anat/sub-A2050_space-CTF_T1w.nii	Donders Repository	http://hdl.handle.net/11633/di.dccn.DSC_3011020.09_236	http://hdl.handle.net/11633/di.dccn.DSC_3011020.09_236
A2050	Magnetic Resonance Imaging	TrioTim	Siemens	sub-A2050_T1w	sub-A2050/anat/sub-A2050_T1w.nii	Donders Repository	http://hdl.handle.net/11633/di.dccn.DSC_3011020.09_236	http://hdl.handle.net/11633/di.dccn.DSC_3011020.09_236
A2050	Magnetic Resonance Imaging	TrioTim	Siemens	sub-A2050_dwi	sub-A2050/dwi/sub-A2050_dwi.nii	Donders Repository	http://hdl.handle.net/11633/di.dccn.DSC_3011020.09_236	http://hdl.handle.net/11633/di.dccn.DSC_3011020.09_236
A2050	Magnetic Resonance Imaging	TrioTim	Siemens	sub-A2050_task-auditory_bold	sub-A2050/func/sub-A2050_task-auditory_bold.nii	Donders Repository	http://hdl.handle.net/11633/di.dccn.DSC_3011020.09_236	http://hdl.handle.net/11633/di.dccn.DSC_3011020.09_236	auditory
A2050	Magnetic Resonance Imaging	TrioTim	Siemens	sub-A2050_task-rest_bold	sub-A2050/func/sub-A2050_task-rest_bold.nii	Donders Repository	http://hdl.handle.net/11633/di.dccn.DSC_3011020.09_236	http://hdl.handle.net/11633/di.dccn.DSC_3011020.09_236	rest
A2051	Magnetic Resonance Imaging	TrioTim	Siemens	sub-A2051_space-CTF_T1w	sub-A2051/anat/sub-A2051_space-CTF_T1w.nii	Donders Repository	http://hdl.handle.net/11633/di.dccn.DSC_3011020.09_236	http://hdl.handle.net/11633/di.dccn.DSC_3011020.09_236
A2051	Magnetic Resonance Imaging	TrioTim	Siemens	sub-A2051_T1w	sub-A2051/anat/sub-A2051_T1w.nii	Donders Repository	http://hdl.handle.net/11633/di.dccn.DSC_3011020.09_236	http://hdl.handle.net/11633/di.dccn.DSC_3011020.09_236
A2051	Magnetic Resonance Imaging	TrioTim	Siemens	sub-A2051_dwi	sub-A2051/dwi/sub-A2051_dwi.nii	Donders Repository	http://hdl.handle.net/11633/di.dccn.DSC_3011020.09_236	http://hdl.handle.net/11633/di.dccn.DSC_3011020.09_236
A2051	Magnetic Resonance Imaging	TrioTim	Siemens	sub-A2051_task-auditory_bold	sub-A2051/func/sub-A2051_task-auditory_bold.nii	Donders Repository	http://hdl.handle.net/11633/di.dccn.DSC_3011020.09_236	http://hdl.handle.net/11633/di.dccn.DSC_3011020.09_236	auditory
A2051	Magnetic Resonance Imaging	TrioTim	Siemens	sub-A2051_task-rest_bold	sub-A2051/func/sub-A2051_task-rest_bold.nii	Donders Repository	http://hdl.handle.net/11633/di.dccn.DSC_3011020.09_236	http://hdl.handle.net/11633/di.dccn.DSC_3011020.09_236	rest
A2052	Magnetic Resonance Imaging	TrioTim	Siemens	sub-A2052_space-CTF_T1w	sub-A2052/anat/sub-A2052_space-CTF_T1w.nii	Donders Repository	http://hdl.handle.net/11633/di.dccn.DSC_3011020.09_236	http://hdl.handle.net/11633/di.dccn.DSC_3011020.09_236
A2052	Magnetic Resonance Imaging	TrioTim	Siemens	sub-A2052_T1w	sub-A2052/anat/sub-A2052_T1w.nii	Donders Repository	http://hdl.handle.net/11633/di.dccn.DSC_3011020.09_236	http://hdl.handle.net/11633/di.dccn.DSC_3011020.09_236
A2052	Magnetic Resonance Imaging	TrioTim	Siemens	sub-A2052_dwi	sub-A2052/dwi/sub-A2052_dwi.nii	Donders Repository	http://hdl.handle.net/11633/di.dccn.DSC_3011020.09_236	http://hdl.handle.net/11633/di.dccn.DSC_3011020.09_236
A2052	Magnetic Resonance Imaging	TrioTim	Siemens	sub-A2052_task-auditory_bold	sub-A2052/func/sub-A2052_task-auditory_bold.nii	Donders Repository	http://hdl.handle.net/11633/di.dccn.DSC_3011020.09_236	http://hdl.handle.net/11633/di.dccn.DSC_3011020.09_236	auditory
A2052	Magnetic Resonance Imaging	TrioTim	Siemens	sub-A2052_task-rest_bold	sub-A2052/func/sub-A2052_task-rest_bold.nii	Donders Repository	http://hdl.handle.net/11633/di.dccn.DSC_3011020.09_236	http://hdl.handle.net/11633/di.dccn.DSC_3011020.09_236	rest
A2053	Magnetic Resonance Imaging	TrioTim	Siemens	sub-A2053_space-CTF_T1w	sub-A2053/anat/sub-A2053_space-CTF_T1w.nii	Donders Repository	http://hdl.handle.net/11633/di.dccn.DSC_3011020.09_236	http://hdl.handle.net/11633/di.dccn.DSC_3011020.09_236
A2053	Magnetic Resonance Imaging	TrioTim	Siemens	sub-A2053_T1w	sub-A2053/anat/sub-A2053_T1w.nii	Donders Repository	http://hdl.handle.net/11633/di.dccn.DSC_3011020.09_236	http://hdl.handle.net/11633/di.dccn.DSC_3011020.09_236
A2053	Magnetic Resonance Imaging	TrioTim	Siemens	sub-A2053_dwi	sub-A2053/dwi/sub-A2053_dwi.nii	Donders Repository	http://hdl.handle.net/11633/di.dccn.DSC_3011020.09_236	http://hdl.handle.net/11633/di.dccn.DSC_3011020.09_236
A2053	Magnetic Resonance Imaging	TrioTim	Siemens	sub-A2053_task-auditory_bold	sub-A2053/func/sub-A2053_task-auditory_bold.nii	Donders Repository	http://hdl.handle.net/11633/di.dccn.DSC_3011020.09_236	http://hdl.handle.net/11633/di.dccn.DSC_3011020.09_236	auditory
A2053	Magnetic Resonance Imaging	TrioTim	Siemens	sub-A2053_task-rest_bold	sub-A2053/func/sub-A2053_task-rest_bold.nii	Donders Repository	http://hdl.handle.net/11633/di.dccn.DSC_3011020.09_236	http://hdl.handle.net/11633/di.dccn.DSC_3011020.09_236	rest
A2055	Magnetic Resonance Imaging	TrioTim	Siemens	sub-A2055_space-CTF_T1w	sub-A2055/anat/sub-A2055_space-CTF_T1w.nii	Donders Repository	http://hdl.handle.net/11633/di.dccn.DSC_3011020.09_236	http://hdl.handle.net/11633/di.dccn.DSC_3011020.09_236
A2055	Magnetic Resonance Imaging	TrioTim	Siemens	sub-A2055_T1w	sub-A2055/anat/sub-A2055_T1w.nii	Donders Repository	http://hdl.handle.net/11633/di.dccn.DSC_3011020.09_236	http://hdl.handle.net/11633/di.dccn.DSC_3011020.09_236
A2055	Magnetic Resonance Imaging	TrioTim	Siemens	sub-A2055_dwi	sub-A2055/dwi/sub-A2055_dwi.nii	Donders Repository	http://hdl.handle.net/11633/di.dccn.DSC_3011020.09_236	http://hdl.handle.net/11633/di.dccn.DSC_3011020.09_236
A2055	Magnetic Resonance Imaging	TrioTim	Siemens	sub-A2055_task-auditory_bold	sub-A2055/func/sub-A2055_task-auditory_bold.nii	Donders Repository	http://hdl.handle.net/11633/di.dccn.DSC_3011020.09_236	http://hdl.handle.net/11633/di.dccn.DSC_3011020.09_236	auditory
A2055	Magnetic Resonance Imaging	TrioTim	Siemens	sub-A2055_task-rest_bold	sub-A2055/func/sub-A2055_task-rest_bold.nii	Donders Repository	http://hdl.handle.net/11633/di.dccn.DSC_3011020.09_236	http://hdl.handle.net/11633/di.dccn.DSC_3011020.09_236	rest
A2056	Magnetic Resonance Imaging	TrioTim	Siemens	sub-A2056_space-CTF_T1w	sub-A2056/anat/sub-A2056_space-CTF_T1w.nii	Donders Repository	http://hdl.handle.net/11633/di.dccn.DSC_3011020.09_236	http://hdl.handle.net/11633/di.dccn.DSC_3011020.09_236
A2056	Magnetic Resonance Imaging	TrioTim	Siemens	sub-A2056_T1w	sub-A2056/anat/sub-A2056_T1w.nii	Donders Repository	http://hdl.handle.net/11633/di.dccn.DSC_3011020.09_236	http://hdl.handle.net/11633/di.dccn.DSC_3011020.09_236
A2056	Magnetic Resonance Imaging	TrioTim	Siemens	sub-A2056_dwi	sub-A2056/dwi/sub-A2056_dwi.nii	Donders Repository	http://hdl.handle.net/11633/di.dccn.DSC_3011020.09_236	http://hdl.handle.net/11633/di.dccn.DSC_3011020.09_236
A2056	Magnetic Resonance Imaging	TrioTim	Siemens	sub-A2056_task-auditory_bold	sub-A2056/func/sub-A2056_task-auditory_bold.nii	Donders Repository	http://hdl.handle.net/11633/di.dccn.DSC_3011020.09_236	http://hdl.handle.net/11633/di.dccn.DSC_3011020.09_236	auditory
A2056	Magnetic Resonance Imaging	TrioTim	Siemens	sub-A2056_task-rest_bold	sub-A2056/func/sub-A2056_task-rest_bold.nii	Donders Repository	http://hdl.handle.net/11633/di.dccn.DSC_3011020.09_236	http://hdl.handle.net/11633/di.dccn.DSC_3011020.09_236	rest
A2057	Magnetic Resonance Imaging	TrioTim	Siemens	sub-A2057_space-CTF_T1w	sub-A2057/anat/sub-A2057_space-CTF_T1w.nii	Donders Repository	http://hdl.handle.net/11633/di.dccn.DSC_3011020.09_236	http://hdl.handle.net/11633/di.dccn.DSC_3011020.09_236
A2057	Magnetic Resonance Imaging	TrioTim	Siemens	sub-A2057_T1w	sub-A2057/anat/sub-A2057_T1w.nii	Donders Repository	http://hdl.handle.net/11633/di.dccn.DSC_3011020.09_236	http://hdl.handle.net/11633/di.dccn.DSC_3011020.09_236
A2057	Magnetic Resonance Imaging	TrioTim	Siemens	sub-A2057_dwi	sub-A2057/dwi/sub-A2057_dwi.nii	Donders Repository	http://hdl.handle.net/11633/di.dccn.DSC_3011020.09_236	http://hdl.handle.net/11633/di.dccn.DSC_3011020.09_236
A2057	Magnetic Resonance Imaging	TrioTim	Siemens	sub-A2057_task-auditory_bold	sub-A2057/func/sub-A2057_task-auditory_bold.nii	Donders Repository	http://hdl.handle.net/11633/di.dccn.DSC_3011020.09_236	http://hdl.handle.net/11633/di.dccn.DSC_3011020.09_236	auditory
A2057	Magnetic Resonance Imaging	TrioTim	Siemens	sub-A2057_task-rest_bold	sub-A2057/func/sub-A2057_task-rest_bold.nii	Donders Repository	http://hdl.handle.net/11633/di.dccn.DSC_3011020.09_236	http://hdl.handle.net/11633/di.dccn.DSC_3011020.09_236	rest
A2058	Magnetic Resonance Imaging	TrioTim	Siemens	sub-A2058_space-CTF_T1w	sub-A2058/anat/sub-A2058_space-CTF_T1w.nii	Donders Repository	http://hdl.handle.net/11633/di.dccn.DSC_3011020.09_236	http://hdl.handle.net/11633/di.dccn.DSC_3011020.09_236
A2058	Magnetic Resonance Imaging	TrioTim	Siemens	sub-A2058_T1w	sub-A2058/anat/sub-A2058_T1w.nii	Donders Repository	http://hdl.handle.net/11633/di.dccn.DSC_3011020.09_236	http://hdl.handle.net/11633/di.dccn.DSC_3011020.09_236
A2058	Magnetic Resonance Imaging	TrioTim	Siemens	sub-A2058_dwi	sub-A2058/dwi/sub-A2058_dwi.nii	Donders Repository	http://hdl.handle.net/11633/di.dccn.DSC_3011020.09_236	http://hdl.handle.net/11633/di.dccn.DSC_3011020.09_236
A2058	Magnetic Resonance Imaging	TrioTim	Siemens	sub-A2058_task-auditory_bold	sub-A2058/func/sub-A2058_task-auditory_bold.nii	Donders Repository	http://hdl.handle.net/11633/di.dccn.DSC_3011020.09_236	http://hdl.handle.net/11633/di.dccn.DSC_3011020.09_236	auditory
A2058	Magnetic Resonance Imaging	TrioTim	Siemens	sub-A2058_task-rest_bold	sub-A2058/func/sub-A2058_task-rest_bold.nii	Donders Repository	http://hdl.handle.net/11633/di.dccn.DSC_3011020.09_236	http://hdl.handle.net/11633/di.dccn.DSC_3011020.09_236	rest
A2059	Magnetic Resonance Imaging	TrioTim	Siemens	sub-A2059_space-CTF_T1w	sub-A2059/anat/sub-A2059_space-CTF_T1w.nii	Donders Repository	http://hdl.handle.net/11633/di.dccn.DSC_3011020.09_236	http://hdl.handle.net/11633/di.dccn.DSC_3011020.09_236
A2059	Magnetic Resonance Imaging	TrioTim	Siemens	sub-A2059_T1w	sub-A2059/anat/sub-A2059_T1w.nii	Donders Repository	http://hdl.handle.net/11633/di.dccn.DSC_3011020.09_236	http://hdl.handle.net/11633/di.dccn.DSC_3011020.09_236
A2059	Magnetic Resonance Imaging	TrioTim	Siemens	sub-A2059_dwi	sub-A2059/dwi/sub-A2059_dwi.nii	Donders Repository	http://hdl.handle.net/11633/di.dccn.DSC_3011020.09_236	http://hdl.handle.net/11633/di.dccn.DSC_3011020.09_236
A2059	Magnetic Resonance Imaging	TrioTim	Siemens	sub-A2059_task-auditory_bold	sub-A2059/func/sub-A2059_task-auditory_bold.nii	Donders Repository	http://hdl.handle.net/11633/di.dccn.DSC_3011020.09_236	http://hdl.handle.net/11633/di.dccn.DSC_3011020.09_236	auditory
A2059	Magnetic Resonance Imaging	TrioTim	Siemens	sub-A2059_task-rest_bold	sub-A2059/func/sub-A2059_task-rest_bold.nii	Donders Repository	http://hdl.handle.net/11633/di.dccn.DSC_3011020.09_236	http://hdl.handle.net/11633/di.dccn.DSC_3011020.09_236	rest
A2061	Magnetic Resonance Imaging	TrioTim	Siemens	sub-A2061_space-CTF_T1w	sub-A2061/anat/sub-A2061_space-CTF_T1w.nii	Donders Repository	http://hdl.handle.net/11633/di.dccn.DSC_3011020.09_236	http://hdl.handle.net/11633/di.dccn.DSC_3011020.09_236
A2061	Magnetic Resonance Imaging	TrioTim	Siemens	sub-A2061_T1w	sub-A2061/anat/sub-A2061_T1w.nii	Donders Repository	http://hdl.handle.net/11633/di.dccn.DSC_3011020.09_236	http://hdl.handle.net/11633/di.dccn.DSC_3011020.09_236
A2061	Magnetic Resonance Imaging	TrioTim	Siemens	sub-A2061_dwi	sub-A2061/dwi/sub-A2061_dwi.nii	Donders Repository	http://hdl.handle.net/11633/di.dccn.DSC_3011020.09_236	http://hdl.handle.net/11633/di.dccn.DSC_3011020.09_236
A2061	Magnetic Resonance Imaging	TrioTim	Siemens	sub-A2061_task-auditory_bold	sub-A2061/func/sub-A2061_task-auditory_bold.nii	Donders Repository	http://hdl.handle.net/11633/di.dccn.DSC_3011020.09_236	http://hdl.handle.net/11633/di.dccn.DSC_3011020.09_236	auditory
A2061	Magnetic Resonance Imaging	TrioTim	Siemens	sub-A2061_task-rest_bold	sub-A2061/func/sub-A2061_task-rest_bold.nii	Donders Repository	http://hdl.handle.net/11633/di.dccn.DSC_3011020.09_236	http://hdl.handle.net/11633/di.dccn.DSC_3011020.09_236	rest
A2062	Magnetic Resonance Imaging	TrioTim	Siemens	sub-A2062_space-CTF_T1w	sub-A2062/anat/sub-A2062_space-CTF_T1w.nii	Donders Repository	http://hdl.handle.net/11633/di.dccn.DSC_3011020.09_236	http://hdl.handle.net/11633/di.dccn.DSC_3011020.09_236
A2062	Magnetic Resonance Imaging	TrioTim	Siemens	sub-A2062_T1w	sub-A2062/anat/sub-A2062_T1w.nii	Donders Repository	http://hdl.handle.net/11633/di.dccn.DSC_3011020.09_236	http://hdl.handle.net/11633/di.dccn.DSC_3011020.09_236
A2062	Magnetic Resonance Imaging	TrioTim	Siemens	sub-A2062_dwi	sub-A2062/dwi/sub-A2062_dwi.nii	Donders Repository	http://hdl.handle.net/11633/di.dccn.DSC_3011020.09_236	http://hdl.handle.net/11633/di.dccn.DSC_3011020.09_236
A2062	Magnetic Resonance Imaging	TrioTim	Siemens	sub-A2062_task-auditory_bold	sub-A2062/func/sub-A2062_task-auditory_bold.nii	Donders Repository	http://hdl.handle.net/11633/di.dccn.DSC_3011020.09_236	http://hdl.handle.net/11633/di.dccn.DSC_3011020.09_236	auditory
A2062	Magnetic Resonance Imaging	TrioTim	Siemens	sub-A2062_task-rest_bold	sub-A2062/func/sub-A2062_task-rest_bold.nii	Donders Repository	http://hdl.handle.net/11633/di.dccn.DSC_3011020.09_236	http://hdl.handle.net/11633/di.dccn.DSC_3011020.09_236	rest
A2063	Magnetic Resonance Imaging	TrioTim	Siemens	sub-A2063_space-CTF_T1w	sub-A2063/anat/sub-A2063_space-CTF_T1w.nii	Donders Repository	http://hdl.handle.net/11633/di.dccn.DSC_3011020.09_236	http://hdl.handle.net/11633/di.dccn.DSC_3011020.09_236
A2063	Magnetic Resonance Imaging	TrioTim	Siemens	sub-A2063_T1w	sub-A2063/anat/sub-A2063_T1w.nii	Donders Repository	http://hdl.handle.net/11633/di.dccn.DSC_3011020.09_236	http://hdl.handle.net/11633/di.dccn.DSC_3011020.09_236
A2063	Magnetic Resonance Imaging	TrioTim	Siemens	sub-A2063_dwi	sub-A2063/dwi/sub-A2063_dwi.nii	Donders Repository	http://hdl.handle.net/11633/di.dccn.DSC_3011020.09_236	http://hdl.handle.net/11633/di.dccn.DSC_3011020.09_236
A2063	Magnetic Resonance Imaging	TrioTim	Siemens	sub-A2063_task-auditory_bold	sub-A2063/func/sub-A2063_task-auditory_bold.nii	Donders Repository	http://hdl.handle.net/11633/di.dccn.DSC_3011020.09_236	http://hdl.handle.net/11633/di.dccn.DSC_3011020.09_236	auditory
A2063	Magnetic Resonance Imaging	TrioTim	Siemens	sub-A2063_task-rest_bold	sub-A2063/func/sub-A2063_task-rest_bold.nii	Donders Repository	http://hdl.handle.net/11633/di.dccn.DSC_3011020.09_236	http://hdl.handle.net/11633/di.dccn.DSC_3011020.09_236	rest
A2064	Magnetic Resonance Imaging	TrioTim	Siemens	sub-A2064_space-CTF_T1w	sub-A2064/anat/sub-A2064_space-CTF_T1w.nii	Donders Repository	http://hdl.handle.net/11633/di.dccn.DSC_3011020.09_236	http://hdl.handle.net/11633/di.dccn.DSC_3011020.09_236
A2064	Magnetic Resonance Imaging	TrioTim	Siemens	sub-A2064_T1w	sub-A2064/anat/sub-A2064_T1w.nii	Donders Repository	http://hdl.handle.net/11633/di.dccn.DSC_3011020.09_236	http://hdl.handle.net/11633/di.dccn.DSC_3011020.09_236
A2064	Magnetic Resonance Imaging	TrioTim	Siemens	sub-A2064_dwi	sub-A2064/dwi/sub-A2064_dwi.nii	Donders Repository	http://hdl.handle.net/11633/di.dccn.DSC_3011020.09_236	http://hdl.handle.net/11633/di.dccn.DSC_3011020.09_236
A2064	Magnetic Resonance Imaging	TrioTim	Siemens	sub-A2064_task-auditory_bold	sub-A2064/func/sub-A2064_task-auditory_bold.nii	Donders Repository	http://hdl.handle.net/11633/di.dccn.DSC_3011020.09_236	http://hdl.handle.net/11633/di.dccn.DSC_3011020.09_236	auditory
A2064	Magnetic Resonance Imaging	TrioTim	Siemens	sub-A2064_task-rest_bold	sub-A2064/func/sub-A2064_task-rest_bold.nii	Donders Repository	http://hdl.handle.net/11633/di.dccn.DSC_3011020.09_236	http://hdl.handle.net/11633/di.dccn.DSC_3011020.09_236	rest
A2065	Magnetic Resonance Imaging	TrioTim	Siemens	sub-A2065_space-CTF_T1w	sub-A2065/anat/sub-A2065_space-CTF_T1w.nii	Donders Repository	http://hdl.handle.net/11633/di.dccn.DSC_3011020.09_236	http://hdl.handle.net/11633/di.dccn.DSC_3011020.09_236
A2065	Magnetic Resonance Imaging	TrioTim	Siemens	sub-A2065_T1w	sub-A2065/anat/sub-A2065_T1w.nii	Donders Repository	http://hdl.handle.net/11633/di.dccn.DSC_3011020.09_236	http://hdl.handle.net/11633/di.dccn.DSC_3011020.09_236
A2065	Magnetic Resonance Imaging	TrioTim	Siemens	sub-A2065_dwi	sub-A2065/dwi/sub-A2065_dwi.nii	Donders Repository	http://hdl.handle.net/11633/di.dccn.DSC_3011020.09_236	http://hdl.handle.net/11633/di.dccn.DSC_3011020.09_236
A2065	Magnetic Resonance Imaging	TrioTim	Siemens	sub-A2065_task-auditory_bold	sub-A2065/func/sub-A2065_task-auditory_bold.nii	Donders Repository	http://hdl.handle.net/11633/di.dccn.DSC_3011020.09_236	http://hdl.handle.net/11633/di.dccn.DSC_3011020.09_236	auditory
A2065	Magnetic Resonance Imaging	TrioTim	Siemens	sub-A2065_task-rest_bold	sub-A2065/func/sub-A2065_task-rest_bold.nii	Donders Repository	http://hdl.handle.net/11633/di.dccn.DSC_3011020.09_236	http://hdl.handle.net/11633/di.dccn.DSC_3011020.09_236	rest
A2066	Magnetic Resonance Imaging	TrioTim	Siemens	sub-A2066_space-CTF_T1w	sub-A2066/anat/sub-A2066_space-CTF_T1w.nii	Donders Repository	http://hdl.handle.net/11633/di.dccn.DSC_3011020.09_236	http://hdl.handle.net/11633/di.dccn.DSC_3011020.09_236
A2066	Magnetic Resonance Imaging	TrioTim	Siemens	sub-A2066_T1w	sub-A2066/anat/sub-A2066_T1w.nii	Donders Repository	http://hdl.handle.net/11633/di.dccn.DSC_3011020.09_236	http://hdl.handle.net/11633/di.dccn.DSC_3011020.09_236
A2066	Magnetic Resonance Imaging	TrioTim	Siemens	sub-A2066_dwi	sub-A2066/dwi/sub-A2066_dwi.nii	Donders Repository	http://hdl.handle.net/11633/di.dccn.DSC_3011020.09_236	http://hdl.handle.net/11633/di.dccn.DSC_3011020.09_236
A2066	Magnetic Resonance Imaging	TrioTim	Siemens	sub-A2066_task-auditory_bold	sub-A2066/func/sub-A2066_task-auditory_bold.nii	Donders Repository	http://hdl.handle.net/11633/di.dccn.DSC_3011020.09_236	http://hdl.handle.net/11633/di.dccn.DSC_3011020.09_236	auditory
A2066	Magnetic Resonance Imaging	TrioTim	Siemens	sub-A2066_task-rest_bold	sub-A2066/func/sub-A2066_task-rest_bold.nii	Donders Repository	http://hdl.handle.net/11633/di.dccn.DSC_3011020.09_236	http://hdl.handle.net/11633/di.dccn.DSC_3011020.09_236	rest
A2067	Magnetic Resonance Imaging	TrioTim	Siemens	sub-A2067_space-CTF_T1w	sub-A2067/anat/sub-A2067_space-CTF_T1w.nii	Donders Repository	http://hdl.handle.net/11633/di.dccn.DSC_3011020.09_236	http://hdl.handle.net/11633/di.dccn.DSC_3011020.09_236
A2067	Magnetic Resonance Imaging	TrioTim	Siemens	sub-A2067_T1w	sub-A2067/anat/sub-A2067_T1w.nii	Donders Repository	http://hdl.handle.net/11633/di.dccn.DSC_3011020.09_236	http://hdl.handle.net/11633/di.dccn.DSC_3011020.09_236
A2067	Magnetic Resonance Imaging	TrioTim	Siemens	sub-A2067_dwi	sub-A2067/dwi/sub-A2067_dwi.nii	Donders Repository	http://hdl.handle.net/11633/di.dccn.DSC_3011020.09_236	http://hdl.handle.net/11633/di.dccn.DSC_3011020.09_236
A2067	Magnetic Resonance Imaging	TrioTim	Siemens	sub-A2067_task-auditory_bold	sub-A2067/func/sub-A2067_task-auditory_bold.nii	Donders Repository	http://hdl.handle.net/11633/di.dccn.DSC_3011020.09_236	http://hdl.handle.net/11633/di.dccn.DSC_3011020.09_236	auditory
A2067	Magnetic Resonance Imaging	TrioTim	Siemens	sub-A2067_task-rest_bold	sub-A2067/func/sub-A2067_task-rest_bold.nii	Donders Repository	http://hdl.handle.net/11633/di.dccn.DSC_3011020.09_236	http://hdl.handle.net/11633/di.dccn.DSC_3011020.09_236	rest
A2068	Magnetic Resonance Imaging	TrioTim	Siemens	sub-A2068_space-CTF_T1w	sub-A2068/anat/sub-A2068_space-CTF_T1w.nii	Donders Repository	http://hdl.handle.net/11633/di.dccn.DSC_3011020.09_236	http://hdl.handle.net/11633/di.dccn.DSC_3011020.09_236
A2068	Magnetic Resonance Imaging	TrioTim	Siemens	sub-A2068_T1w	sub-A2068/anat/sub-A2068_T1w.nii	Donders Repository	http://hdl.handle.net/11633/di.dccn.DSC_3011020.09_236	http://hdl.handle.net/11633/di.dccn.DSC_3011020.09_236
A2068	Magnetic Resonance Imaging	TrioTim	Siemens	sub-A2068_dwi	sub-A2068/dwi/sub-A2068_dwi.nii	Donders Repository	http://hdl.handle.net/11633/di.dccn.DSC_3011020.09_236	http://hdl.handle.net/11633/di.dccn.DSC_3011020.09_236
A2068	Magnetic Resonance Imaging	TrioTim	Siemens	sub-A2068_task-auditory_bold	sub-A2068/func/sub-A2068_task-auditory_bold.nii	Donders Repository	http://hdl.handle.net/11633/di.dccn.DSC_3011020.09_236	http://hdl.handle.net/11633/di.dccn.DSC_3011020.09_236	auditory
A2068	Magnetic Resonance Imaging	TrioTim	Siemens	sub-A2068_task-rest_bold	sub-A2068/func/sub-A2068_task-rest_bold.nii	Donders Repository	http://hdl.handle.net/11633/di.dccn.DSC_3011020.09_236	http://hdl.handle.net/11633/di.dccn.DSC_3011020.09_236	rest
A2069	Magnetic Resonance Imaging	TrioTim	Siemens	sub-A2069_space-CTF_T1w	sub-A2069/anat/sub-A2069_space-CTF_T1w.nii	Donders Repository	http://hdl.handle.net/11633/di.dccn.DSC_3011020.09_236	http://hdl.handle.net/11633/di.dccn.DSC_3011020.09_236
A2069	Magnetic Resonance Imaging	TrioTim	Siemens	sub-A2069_T1w	sub-A2069/anat/sub-A2069_T1w.nii	Donders Repository	http://hdl.handle.net/11633/di.dccn.DSC_3011020.09_236	http://hdl.handle.net/11633/di.dccn.DSC_3011020.09_236
A2069	Magnetic Resonance Imaging	TrioTim	Siemens	sub-A2069_dwi	sub-A2069/dwi/sub-A2069_dwi.nii	Donders Repository	http://hdl.handle.net/11633/di.dccn.DSC_3011020.09_236	http://hdl.handle.net/11633/di.dccn.DSC_3011020.09_236
A2069	Magnetic Resonance Imaging	TrioTim	Siemens	sub-A2069_task-auditory_bold	sub-A2069/func/sub-A2069_task-auditory_bold.nii	Donders Repository	http://hdl.handle.net/11633/di.dccn.DSC_3011020.09_236	http://hdl.handle.net/11633/di.dccn.DSC_3011020.09_236	auditory
A2069	Magnetic Resonance Imaging	TrioTim	Siemens	sub-A2069_task-rest_bold	sub-A2069/func/sub-A2069_task-rest_bold.nii	Donders Repository	http://hdl.handle.net/11633/di.dccn.DSC_3011020.09_236	http://hdl.handle.net/11633/di.dccn.DSC_3011020.09_236	rest
A2070	Magnetic Resonance Imaging	TrioTim	Siemens	sub-A2070_space-CTF_T1w	sub-A2070/anat/sub-A2070_space-CTF_T1w.nii	Donders Repository	http://hdl.handle.net/11633/di.dccn.DSC_3011020.09_236	http://hdl.handle.net/11633/di.dccn.DSC_3011020.09_236
A2070	Magnetic Resonance Imaging	TrioTim	Siemens	sub-A2070_T1w	sub-A2070/anat/sub-A2070_T1w.nii	Donders Repository	http://hdl.handle.net/11633/di.dccn.DSC_3011020.09_236	http://hdl.handle.net/11633/di.dccn.DSC_3011020.09_236
A2070	Magnetic Resonance Imaging	TrioTim	Siemens	sub-A2070_dwi	sub-A2070/dwi/sub-A2070_dwi.nii	Donders Repository	http://hdl.handle.net/11633/di.dccn.DSC_3011020.09_236	http://hdl.handle.net/11633/di.dccn.DSC_3011020.09_236
A2070	Magnetic Resonance Imaging	TrioTim	Siemens	sub-A2070_task-auditory_bold	sub-A2070/func/sub-A2070_task-auditory_bold.nii	Donders Repository	http://hdl.handle.net/11633/di.dccn.DSC_3011020.09_236	http://hdl.handle.net/11633/di.dccn.DSC_3011020.09_236	auditory
A2070	Magnetic Resonance Imaging	TrioTim	Siemens	sub-A2070_task-rest_bold	sub-A2070/func/sub-A2070_task-rest_bold.nii	Donders Repository	http://hdl.handle.net/11633/di.dccn.DSC_3011020.09_236	http://hdl.handle.net/11633/di.dccn.DSC_3011020.09_236	rest
A2071	Magnetic Resonance Imaging	TrioTim	Siemens	sub-A2071_space-CTF_T1w	sub-A2071/anat/sub-A2071_space-CTF_T1w.nii	Donders Repository	http://hdl.handle.net/11633/di.dccn.DSC_3011020.09_236	http://hdl.handle.net/11633/di.dccn.DSC_3011020.09_236
A2071	Magnetic Resonance Imaging	TrioTim	Siemens	sub-A2071_T1w	sub-A2071/anat/sub-A2071_T1w.nii	Donders Repository	http://hdl.handle.net/11633/di.dccn.DSC_3011020.09_236	http://hdl.handle.net/11633/di.dccn.DSC_3011020.09_236
A2071	Magnetic Resonance Imaging	TrioTim	Siemens	sub-A2071_dwi	sub-A2071/dwi/sub-A2071_dwi.nii	Donders Repository	http://hdl.handle.net/11633/di.dccn.DSC_3011020.09_236	http://hdl.handle.net/11633/di.dccn.DSC_3011020.09_236
A2071	Magnetic Resonance Imaging	TrioTim	Siemens	sub-A2071_task-auditory_bold	sub-A2071/func/sub-A2071_task-auditory_bold.nii	Donders Repository	http://hdl.handle.net/11633/di.dccn.DSC_3011020.09_236	http://hdl.handle.net/11633/di.dccn.DSC_3011020.09_236	auditory
A2071	Magnetic Resonance Imaging	TrioTim	Siemens	sub-A2071_task-rest_bold	sub-A2071/func/sub-A2071_task-rest_bold.nii	Donders Repository	http://hdl.handle.net/11633/di.dccn.DSC_3011020.09_236	http://hdl.handle.net/11633/di.dccn.DSC_3011020.09_236	rest
A2072	Magnetic Resonance Imaging	TrioTim	Siemens	sub-A2072_space-CTF_T1w	sub-A2072/anat/sub-A2072_space-CTF_T1w.nii	Donders Repository	http://hdl.handle.net/11633/di.dccn.DSC_3011020.09_236	http://hdl.handle.net/11633/di.dccn.DSC_3011020.09_236
A2072	Magnetic Resonance Imaging	TrioTim	Siemens	sub-A2072_T1w	sub-A2072/anat/sub-A2072_T1w.nii	Donders Repository	http://hdl.handle.net/11633/di.dccn.DSC_3011020.09_236	http://hdl.handle.net/11633/di.dccn.DSC_3011020.09_236
A2072	Magnetic Resonance Imaging	TrioTim	Siemens	sub-A2072_dwi	sub-A2072/dwi/sub-A2072_dwi.nii	Donders Repository	http://hdl.handle.net/11633/di.dccn.DSC_3011020.09_236	http://hdl.handle.net/11633/di.dccn.DSC_3011020.09_236
A2072	Magnetic Resonance Imaging	TrioTim	Siemens	sub-A2072_task-auditory_bold	sub-A2072/func/sub-A2072_task-auditory_bold.nii	Donders Repository	http://hdl.handle.net/11633/di.dccn.DSC_3011020.09_236	http://hdl.handle.net/11633/di.dccn.DSC_3011020.09_236	auditory
A2072	Magnetic Resonance Imaging	TrioTim	Siemens	sub-A2072_task-rest_bold	sub-A2072/func/sub-A2072_task-rest_bold.nii	Donders Repository	http://hdl.handle.net/11633/di.dccn.DSC_3011020.09_236	http://hdl.handle.net/11633/di.dccn.DSC_3011020.09_236	rest
A2073	Magnetic Resonance Imaging	TrioTim	Siemens	sub-A2073_space-CTF_T1w	sub-A2073/anat/sub-A2073_space-CTF_T1w.nii	Donders Repository	http://hdl.handle.net/11633/di.dccn.DSC_3011020.09_236	http://hdl.handle.net/11633/di.dccn.DSC_3011020.09_236
A2073	Magnetic Resonance Imaging	TrioTim	Siemens	sub-A2073_T1w	sub-A2073/anat/sub-A2073_T1w.nii	Donders Repository	http://hdl.handle.net/11633/di.dccn.DSC_3011020.09_236	http://hdl.handle.net/11633/di.dccn.DSC_3011020.09_236
A2073	Magnetic Resonance Imaging	TrioTim	Siemens	sub-A2073_dwi	sub-A2073/dwi/sub-A2073_dwi.nii	Donders Repository	http://hdl.handle.net/11633/di.dccn.DSC_3011020.09_236	http://hdl.handle.net/11633/di.dccn.DSC_3011020.09_236
A2073	Magnetic Resonance Imaging	TrioTim	Siemens	sub-A2073_task-auditory_bold	sub-A2073/func/sub-A2073_task-auditory_bold.nii	Donders Repository	http://hdl.handle.net/11633/di.dccn.DSC_3011020.09_236	http://hdl.handle.net/11633/di.dccn.DSC_3011020.09_236	auditory
A2073	Magnetic Resonance Imaging	TrioTim	Siemens	sub-A2073_task-rest_bold	sub-A2073/func/sub-A2073_task-rest_bold.nii	Donders Repository	http://hdl.handle.net/11633/di.dccn.DSC_3011020.09_236	http://hdl.handle.net/11633/di.dccn.DSC_3011020.09_236	rest
A2075	Magnetic Resonance Imaging	TrioTim	Siemens	sub-A2075_space-CTF_T1w	sub-A2075/anat/sub-A2075_space-CTF_T1w.nii	Donders Repository	http://hdl.handle.net/11633/di.dccn.DSC_3011020.09_236	http://hdl.handle.net/11633/di.dccn.DSC_3011020.09_236
A2075	Magnetic Resonance Imaging	TrioTim	Siemens	sub-A2075_T1w	sub-A2075/anat/sub-A2075_T1w.nii	Donders Repository	http://hdl.handle.net/11633/di.dccn.DSC_3011020.09_236	http://hdl.handle.net/11633/di.dccn.DSC_3011020.09_236
A2075	Magnetic Resonance Imaging	TrioTim	Siemens	sub-A2075_dwi	sub-A2075/dwi/sub-A2075_dwi.nii	Donders Repository	http://hdl.handle.net/11633/di.dccn.DSC_3011020.09_236	http://hdl.handle.net/11633/di.dccn.DSC_3011020.09_236
A2075	Magnetic Resonance Imaging	TrioTim	Siemens	sub-A2075_task-auditory_bold	sub-A2075/func/sub-A2075_task-auditory_bold.nii	Donders Repository	http://hdl.handle.net/11633/di.dccn.DSC_3011020.09_236	http://hdl.handle.net/11633/di.dccn.DSC_3011020.09_236	auditory
A2075	Magnetic Resonance Imaging	TrioTim	Siemens	sub-A2075_task-rest_bold	sub-A2075/func/sub-A2075_task-rest_bold.nii	Donders Repository	http://hdl.handle.net/11633/di.dccn.DSC_3011020.09_236	http://hdl.handle.net/11633/di.dccn.DSC_3011020.09_236	rest
A2076	Magnetic Resonance Imaging	TrioTim	Siemens	sub-A2076_space-CTF_T1w	sub-A2076/anat/sub-A2076_space-CTF_T1w.nii	Donders Repository	http://hdl.handle.net/11633/di.dccn.DSC_3011020.09_236	http://hdl.handle.net/11633/di.dccn.DSC_3011020.09_236
A2076	Magnetic Resonance Imaging	TrioTim	Siemens	sub-A2076_T1w	sub-A2076/anat/sub-A2076_T1w.nii	Donders Repository	http://hdl.handle.net/11633/di.dccn.DSC_3011020.09_236	http://hdl.handle.net/11633/di.dccn.DSC_3011020.09_236
A2076	Magnetic Resonance Imaging	TrioTim	Siemens	sub-A2076_dwi	sub-A2076/dwi/sub-A2076_dwi.nii	Donders Repository	http://hdl.handle.net/11633/di.dccn.DSC_3011020.09_236	http://hdl.handle.net/11633/di.dccn.DSC_3011020.09_236
A2076	Magnetic Resonance Imaging	TrioTim	Siemens	sub-A2076_task-auditory_bold	sub-A2076/func/sub-A2076_task-auditory_bold.nii	Donders Repository	http://hdl.handle.net/11633/di.dccn.DSC_3011020.09_236	http://hdl.handle.net/11633/di.dccn.DSC_3011020.09_236	auditory
A2076	Magnetic Resonance Imaging	TrioTim	Siemens	sub-A2076_task-rest_bold	sub-A2076/func/sub-A2076_task-rest_bold.nii	Donders Repository	http://hdl.handle.net/11633/di.dccn.DSC_3011020.09_236	http://hdl.handle.net/11633/di.dccn.DSC_3011020.09_236	rest
A2077	Magnetic Resonance Imaging	TrioTim	Siemens	sub-A2077_space-CTF_T1w	sub-A2077/anat/sub-A2077_space-CTF_T1w.nii	Donders Repository	http://hdl.handle.net/11633/di.dccn.DSC_3011020.09_236	http://hdl.handle.net/11633/di.dccn.DSC_3011020.09_236
A2077	Magnetic Resonance Imaging	TrioTim	Siemens	sub-A2077_T1w	sub-A2077/anat/sub-A2077_T1w.nii	Donders Repository	http://hdl.handle.net/11633/di.dccn.DSC_3011020.09_236	http://hdl.handle.net/11633/di.dccn.DSC_3011020.09_236
A2077	Magnetic Resonance Imaging	TrioTim	Siemens	sub-A2077_dwi	sub-A2077/dwi/sub-A2077_dwi.nii	Donders Repository	http://hdl.handle.net/11633/di.dccn.DSC_3011020.09_236	http://hdl.handle.net/11633/di.dccn.DSC_3011020.09_236
A2077	Magnetic Resonance Imaging	TrioTim	Siemens	sub-A2077_task-auditory_bold	sub-A2077/func/sub-A2077_task-auditory_bold.nii	Donders Repository	http://hdl.handle.net/11633/di.dccn.DSC_3011020.09_236	http://hdl.handle.net/11633/di.dccn.DSC_3011020.09_236	auditory
A2077	Magnetic Resonance Imaging	TrioTim	Siemens	sub-A2077_task-rest_bold	sub-A2077/func/sub-A2077_task-rest_bold.nii	Donders Repository	http://hdl.handle.net/11633/di.dccn.DSC_3011020.09_236	http://hdl.handle.net/11633/di.dccn.DSC_3011020.09_236	rest
A2078	Magnetic Resonance Imaging	TrioTim	Siemens	sub-A2078_space-CTF_T1w	sub-A2078/anat/sub-A2078_space-CTF_T1w.nii	Donders Repository	http://hdl.handle.net/11633/di.dccn.DSC_3011020.09_236	http://hdl.handle.net/11633/di.dccn.DSC_3011020.09_236
A2078	Magnetic Resonance Imaging	TrioTim	Siemens	sub-A2078_T1w	sub-A2078/anat/sub-A2078_T1w.nii	Donders Repository	http://hdl.handle.net/11633/di.dccn.DSC_3011020.09_236	http://hdl.handle.net/11633/di.dccn.DSC_3011020.09_236
A2078	Magnetic Resonance Imaging	TrioTim	Siemens	sub-A2078_dwi	sub-A2078/dwi/sub-A2078_dwi.nii	Donders Repository	http://hdl.handle.net/11633/di.dccn.DSC_3011020.09_236	http://hdl.handle.net/11633/di.dccn.DSC_3011020.09_236
A2078	Magnetic Resonance Imaging	TrioTim	Siemens	sub-A2078_task-auditory_bold	sub-A2078/func/sub-A2078_task-auditory_bold.nii	Donders Repository	http://hdl.handle.net/11633/di.dccn.DSC_3011020.09_236	http://hdl.handle.net/11633/di.dccn.DSC_3011020.09_236	auditory
A2078	Magnetic Resonance Imaging	TrioTim	Siemens	sub-A2078_task-rest_bold	sub-A2078/func/sub-A2078_task-rest_bold.nii	Donders Repository	http://hdl.handle.net/11633/di.dccn.DSC_3011020.09_236	http://hdl.handle.net/11633/di.dccn.DSC_3011020.09_236	rest
A2079	Magnetic Resonance Imaging	TrioTim	Siemens	sub-A2079_space-CTF_T1w	sub-A2079/anat/sub-A2079_space-CTF_T1w.nii	Donders Repository	http://hdl.handle.net/11633/di.dccn.DSC_3011020.09_236	http://hdl.handle.net/11633/di.dccn.DSC_3011020.09_236
A2079	Magnetic Resonance Imaging	TrioTim	Siemens	sub-A2079_T1w	sub-A2079/anat/sub-A2079_T1w.nii	Donders Repository	http://hdl.handle.net/11633/di.dccn.DSC_3011020.09_236	http://hdl.handle.net/11633/di.dccn.DSC_3011020.09_236
A2079	Magnetic Resonance Imaging	TrioTim	Siemens	sub-A2079_dwi	sub-A2079/dwi/sub-A2079_dwi.nii	Donders Repository	http://hdl.handle.net/11633/di.dccn.DSC_3011020.09_236	http://hdl.handle.net/11633/di.dccn.DSC_3011020.09_236
A2079	Magnetic Resonance Imaging	TrioTim	Siemens	sub-A2079_task-auditory_bold	sub-A2079/func/sub-A2079_task-auditory_bold.nii	Donders Repository	http://hdl.handle.net/11633/di.dccn.DSC_3011020.09_236	http://hdl.handle.net/11633/di.dccn.DSC_3011020.09_236	auditory
A2079	Magnetic Resonance Imaging	TrioTim	Siemens	sub-A2079_task-rest_bold	sub-A2079/func/sub-A2079_task-rest_bold.nii	Donders Repository	http://hdl.handle.net/11633/di.dccn.DSC_3011020.09_236	http://hdl.handle.net/11633/di.dccn.DSC_3011020.09_236	rest
A2080	Magnetic Resonance Imaging	TrioTim	Siemens	sub-A2080_space-CTF_T1w	sub-A2080/anat/sub-A2080_space-CTF_T1w.nii	Donders Repository	http://hdl.handle.net/11633/di.dccn.DSC_3011020.09_236	http://hdl.handle.net/11633/di.dccn.DSC_3011020.09_236
A2080	Magnetic Resonance Imaging	TrioTim	Siemens	sub-A2080_T1w	sub-A2080/anat/sub-A2080_T1w.nii	Donders Repository	http://hdl.handle.net/11633/di.dccn.DSC_3011020.09_236	http://hdl.handle.net/11633/di.dccn.DSC_3011020.09_236
A2080	Magnetic Resonance Imaging	TrioTim	Siemens	sub-A2080_dwi	sub-A2080/dwi/sub-A2080_dwi.nii	Donders Repository	http://hdl.handle.net/11633/di.dccn.DSC_3011020.09_236	http://hdl.handle.net/11633/di.dccn.DSC_3011020.09_236
A2080	Magnetic Resonance Imaging	TrioTim	Siemens	sub-A2080_task-auditory_bold	sub-A2080/func/sub-A2080_task-auditory_bold.nii	Donders Repository	http://hdl.handle.net/11633/di.dccn.DSC_3011020.09_236	http://hdl.handle.net/11633/di.dccn.DSC_3011020.09_236	auditory
A2080	Magnetic Resonance Imaging	TrioTim	Siemens	sub-A2080_task-rest_bold	sub-A2080/func/sub-A2080_task-rest_bold.nii	Donders Repository	http://hdl.handle.net/11633/di.dccn.DSC_3011020.09_236	http://hdl.handle.net/11633/di.dccn.DSC_3011020.09_236	rest
A2083	Magnetic Resonance Imaging	TrioTim	Siemens	sub-A2083_space-CTF_T1w	sub-A2083/anat/sub-A2083_space-CTF_T1w.nii	Donders Repository	http://hdl.handle.net/11633/di.dccn.DSC_3011020.09_236	http://hdl.handle.net/11633/di.dccn.DSC_3011020.09_236
A2083	Magnetic Resonance Imaging	TrioTim	Siemens	sub-A2083_T1w	sub-A2083/anat/sub-A2083_T1w.nii	Donders Repository	http://hdl.handle.net/11633/di.dccn.DSC_3011020.09_236	http://hdl.handle.net/11633/di.dccn.DSC_3011020.09_236
A2083	Magnetic Resonance Imaging	TrioTim	Siemens	sub-A2083_dwi	sub-A2083/dwi/sub-A2083_dwi.nii	Donders Repository	http://hdl.handle.net/11633/di.dccn.DSC_3011020.09_236	http://hdl.handle.net/11633/di.dccn.DSC_3011020.09_236
A2083	Magnetic Resonance Imaging	TrioTim	Siemens	sub-A2083_task-auditory_bold	sub-A2083/func/sub-A2083_task-auditory_bold.nii	Donders Repository	http://hdl.handle.net/11633/di.dccn.DSC_3011020.09_236	http://hdl.handle.net/11633/di.dccn.DSC_3011020.09_236	auditory
A2083	Magnetic Resonance Imaging	TrioTim	Siemens	sub-A2083_task-rest_bold	sub-A2083/func/sub-A2083_task-rest_bold.nii	Donders Repository	http://hdl.handle.net/11633/di.dccn.DSC_3011020.09_236	http://hdl.handle.net/11633/di.dccn.DSC_3011020.09_236	rest
A2084	Magnetic Resonance Imaging	TrioTim	Siemens	sub-A2084_space-CTF_T1w	sub-A2084/anat/sub-A2084_space-CTF_T1w.nii	Donders Repository	http://hdl.handle.net/11633/di.dccn.DSC_3011020.09_236	http://hdl.handle.net/11633/di.dccn.DSC_3011020.09_236
A2084	Magnetic Resonance Imaging	TrioTim	Siemens	sub-A2084_T1w	sub-A2084/anat/sub-A2084_T1w.nii	Donders Repository	http://hdl.handle.net/11633/di.dccn.DSC_3011020.09_236	http://hdl.handle.net/11633/di.dccn.DSC_3011020.09_236
A2084	Magnetic Resonance Imaging	TrioTim	Siemens	sub-A2084_dwi	sub-A2084/dwi/sub-A2084_dwi.nii	Donders Repository	http://hdl.handle.net/11633/di.dccn.DSC_3011020.09_236	http://hdl.handle.net/11633/di.dccn.DSC_3011020.09_236
A2084	Magnetic Resonance Imaging	TrioTim	Siemens	sub-A2084_task-auditory_bold	sub-A2084/func/sub-A2084_task-auditory_bold.nii	Donders Repository	http://hdl.handle.net/11633/di.dccn.DSC_3011020.09_236	http://hdl.handle.net/11633/di.dccn.DSC_3011020.09_236	auditory
A2084	Magnetic Resonance Imaging	TrioTim	Siemens	sub-A2084_task-rest_bold	sub-A2084/func/sub-A2084_task-rest_bold.nii	Donders Repository	http://hdl.handle.net/11633/di.dccn.DSC_3011020.09_236	http://hdl.handle.net/11633/di.dccn.DSC_3011020.09_236	rest
A2085	Magnetic Resonance Imaging	TrioTim	Siemens	sub-A2085_space-CTF_T1w	sub-A2085/anat/sub-A2085_space-CTF_T1w.nii	Donders Repository	http://hdl.handle.net/11633/di.dccn.DSC_3011020.09_236	http://hdl.handle.net/11633/di.dccn.DSC_3011020.09_236
A2085	Magnetic Resonance Imaging	TrioTim	Siemens	sub-A2085_T1w	sub-A2085/anat/sub-A2085_T1w.nii	Donders Repository	http://hdl.handle.net/11633/di.dccn.DSC_3011020.09_236	http://hdl.handle.net/11633/di.dccn.DSC_3011020.09_236
A2085	Magnetic Resonance Imaging	TrioTim	Siemens	sub-A2085_dwi	sub-A2085/dwi/sub-A2085_dwi.nii	Donders Repository	http://hdl.handle.net/11633/di.dccn.DSC_3011020.09_236	http://hdl.handle.net/11633/di.dccn.DSC_3011020.09_236
A2085	Magnetic Resonance Imaging	TrioTim	Siemens	sub-A2085_task-auditory_bold	sub-A2085/func/sub-A2085_task-auditory_bold.nii	Donders Repository	http://hdl.handle.net/11633/di.dccn.DSC_3011020.09_236	http://hdl.handle.net/11633/di.dccn.DSC_3011020.09_236	auditory
A2085	Magnetic Resonance Imaging	TrioTim	Siemens	sub-A2085_task-rest_bold	sub-A2085/func/sub-A2085_task-rest_bold.nii	Donders Repository	http://hdl.handle.net/11633/di.dccn.DSC_3011020.09_236	http://hdl.handle.net/11633/di.dccn.DSC_3011020.09_236	rest
A2086	Magnetic Resonance Imaging	TrioTim	Siemens	sub-A2086_space-CTF_T1w	sub-A2086/anat/sub-A2086_space-CTF_T1w.nii	Donders Repository	http://hdl.handle.net/11633/di.dccn.DSC_3011020.09_236	http://hdl.handle.net/11633/di.dccn.DSC_3011020.09_236
A2086	Magnetic Resonance Imaging	TrioTim	Siemens	sub-A2086_T1w	sub-A2086/anat/sub-A2086_T1w.nii	Donders Repository	http://hdl.handle.net/11633/di.dccn.DSC_3011020.09_236	http://hdl.handle.net/11633/di.dccn.DSC_3011020.09_236
A2086	Magnetic Resonance Imaging	TrioTim	Siemens	sub-A2086_dwi	sub-A2086/dwi/sub-A2086_dwi.nii	Donders Repository	http://hdl.handle.net/11633/di.dccn.DSC_3011020.09_236	http://hdl.handle.net/11633/di.dccn.DSC_3011020.09_236
A2086	Magnetic Resonance Imaging	TrioTim	Siemens	sub-A2086_task-auditory_bold	sub-A2086/func/sub-A2086_task-auditory_bold.nii	Donders Repository	http://hdl.handle.net/11633/di.dccn.DSC_3011020.09_236	http://hdl.handle.net/11633/di.dccn.DSC_3011020.09_236	auditory
A2086	Magnetic Resonance Imaging	TrioTim	Siemens	sub-A2086_task-rest_bold	sub-A2086/func/sub-A2086_task-rest_bold.nii	Donders Repository	http://hdl.handle.net/11633/di.dccn.DSC_3011020.09_236	http://hdl.handle.net/11633/di.dccn.DSC_3011020.09_236	rest
A2088	Magnetic Resonance Imaging	TrioTim	Siemens	sub-A2088_space-CTF_T1w	sub-A2088/anat/sub-A2088_space-CTF_T1w.nii	Donders Repository	http://hdl.handle.net/11633/di.dccn.DSC_3011020.09_236	http://hdl.handle.net/11633/di.dccn.DSC_3011020.09_236
A2088	Magnetic Resonance Imaging	TrioTim	Siemens	sub-A2088_T1w	sub-A2088/anat/sub-A2088_T1w.nii	Donders Repository	http://hdl.handle.net/11633/di.dccn.DSC_3011020.09_236	http://hdl.handle.net/11633/di.dccn.DSC_3011020.09_236
A2088	Magnetic Resonance Imaging	TrioTim	Siemens	sub-A2088_dwi	sub-A2088/dwi/sub-A2088_dwi.nii	Donders Repository	http://hdl.handle.net/11633/di.dccn.DSC_3011020.09_236	http://hdl.handle.net/11633/di.dccn.DSC_3011020.09_236
A2088	Magnetic Resonance Imaging	TrioTim	Siemens	sub-A2088_task-auditory_bold	sub-A2088/func/sub-A2088_task-auditory_bold.nii	Donders Repository	http://hdl.handle.net/11633/di.dccn.DSC_3011020.09_236	http://hdl.handle.net/11633/di.dccn.DSC_3011020.09_236	auditory
A2088	Magnetic Resonance Imaging	TrioTim	Siemens	sub-A2088_task-rest_bold	sub-A2088/func/sub-A2088_task-rest_bold.nii	Donders Repository	http://hdl.handle.net/11633/di.dccn.DSC_3011020.09_236	http://hdl.handle.net/11633/di.dccn.DSC_3011020.09_236	rest
A2089	Magnetic Resonance Imaging	TrioTim	Siemens	sub-A2089_space-CTF_T1w	sub-A2089/anat/sub-A2089_space-CTF_T1w.nii	Donders Repository	http://hdl.handle.net/11633/di.dccn.DSC_3011020.09_236	http://hdl.handle.net/11633/di.dccn.DSC_3011020.09_236
A2089	Magnetic Resonance Imaging	TrioTim	Siemens	sub-A2089_T1w	sub-A2089/anat/sub-A2089_T1w.nii	Donders Repository	http://hdl.handle.net/11633/di.dccn.DSC_3011020.09_236	http://hdl.handle.net/11633/di.dccn.DSC_3011020.09_236
A2089	Magnetic Resonance Imaging	TrioTim	Siemens	sub-A2089_dwi	sub-A2089/dwi/sub-A2089_dwi.nii	Donders Repository	http://hdl.handle.net/11633/di.dccn.DSC_3011020.09_236	http://hdl.handle.net/11633/di.dccn.DSC_3011020.09_236
A2089	Magnetic Resonance Imaging	TrioTim	Siemens	sub-A2089_task-auditory_bold	sub-A2089/func/sub-A2089_task-auditory_bold.nii	Donders Repository	http://hdl.handle.net/11633/di.dccn.DSC_3011020.09_236	http://hdl.handle.net/11633/di.dccn.DSC_3011020.09_236	auditory
A2089	Magnetic Resonance Imaging	TrioTim	Siemens	sub-A2089_task-rest_bold	sub-A2089/func/sub-A2089_task-rest_bold.nii	Donders Repository	http://hdl.handle.net/11633/di.dccn.DSC_3011020.09_236	http://hdl.handle.net/11633/di.dccn.DSC_3011020.09_236	rest
A2090	Magnetic Resonance Imaging	TrioTim	Siemens	sub-A2090_space-CTF_T1w	sub-A2090/anat/sub-A2090_space-CTF_T1w.nii	Donders Repository	http://hdl.handle.net/11633/di.dccn.DSC_3011020.09_236	http://hdl.handle.net/11633/di.dccn.DSC_3011020.09_236
A2090	Magnetic Resonance Imaging	TrioTim	Siemens	sub-A2090_T1w	sub-A2090/anat/sub-A2090_T1w.nii	Donders Repository	http://hdl.handle.net/11633/di.dccn.DSC_3011020.09_236	http://hdl.handle.net/11633/di.dccn.DSC_3011020.09_236
A2090	Magnetic Resonance Imaging	TrioTim	Siemens	sub-A2090_dwi	sub-A2090/dwi/sub-A2090_dwi.nii	Donders Repository	http://hdl.handle.net/11633/di.dccn.DSC_3011020.09_236	http://hdl.handle.net/11633/di.dccn.DSC_3011020.09_236
A2090	Magnetic Resonance Imaging	TrioTim	Siemens	sub-A2090_task-auditory_bold	sub-A2090/func/sub-A2090_task-auditory_bold.nii	Donders Repository	http://hdl.handle.net/11633/di.dccn.DSC_3011020.09_236	http://hdl.handle.net/11633/di.dccn.DSC_3011020.09_236	auditory
A2090	Magnetic Resonance Imaging	TrioTim	Siemens	sub-A2090_task-rest_bold	sub-A2090/func/sub-A2090_task-rest_bold.nii	Donders Repository	http://hdl.handle.net/11633/di.dccn.DSC_3011020.09_236	http://hdl.handle.net/11633/di.dccn.DSC_3011020.09_236	rest
A2091	Magnetic Resonance Imaging	TrioTim	Siemens	sub-A2091_space-CTF_T1w	sub-A2091/anat/sub-A2091_space-CTF_T1w.nii	Donders Repository	http://hdl.handle.net/11633/di.dccn.DSC_3011020.09_236	http://hdl.handle.net/11633/di.dccn.DSC_3011020.09_236
A2091	Magnetic Resonance Imaging	TrioTim	Siemens	sub-A2091_T1w	sub-A2091/anat/sub-A2091_T1w.nii	Donders Repository	http://hdl.handle.net/11633/di.dccn.DSC_3011020.09_236	http://hdl.handle.net/11633/di.dccn.DSC_3011020.09_236
A2091	Magnetic Resonance Imaging	TrioTim	Siemens	sub-A2091_dwi	sub-A2091/dwi/sub-A2091_dwi.nii	Donders Repository	http://hdl.handle.net/11633/di.dccn.DSC_3011020.09_236	http://hdl.handle.net/11633/di.dccn.DSC_3011020.09_236
A2091	Magnetic Resonance Imaging	TrioTim	Siemens	sub-A2091_task-auditory_bold	sub-A2091/func/sub-A2091_task-auditory_bold.nii	Donders Repository	http://hdl.handle.net/11633/di.dccn.DSC_3011020.09_236	http://hdl.handle.net/11633/di.dccn.DSC_3011020.09_236	auditory
A2091	Magnetic Resonance Imaging	TrioTim	Siemens	sub-A2091_task-rest_bold	sub-A2091/func/sub-A2091_task-rest_bold.nii	Donders Repository	http://hdl.handle.net/11633/di.dccn.DSC_3011020.09_236	http://hdl.handle.net/11633/di.dccn.DSC_3011020.09_236	rest
A2092	Magnetic Resonance Imaging	TrioTim	Siemens	sub-A2092_space-CTF_T1w	sub-A2092/anat/sub-A2092_space-CTF_T1w.nii	Donders Repository	http://hdl.handle.net/11633/di.dccn.DSC_3011020.09_236	http://hdl.handle.net/11633/di.dccn.DSC_3011020.09_236
A2092	Magnetic Resonance Imaging	TrioTim	Siemens	sub-A2092_T1w	sub-A2092/anat/sub-A2092_T1w.nii	Donders Repository	http://hdl.handle.net/11633/di.dccn.DSC_3011020.09_236	http://hdl.handle.net/11633/di.dccn.DSC_3011020.09_236
A2092	Magnetic Resonance Imaging	TrioTim	Siemens	sub-A2092_dwi	sub-A2092/dwi/sub-A2092_dwi.nii	Donders Repository	http://hdl.handle.net/11633/di.dccn.DSC_3011020.09_236	http://hdl.handle.net/11633/di.dccn.DSC_3011020.09_236
A2092	Magnetic Resonance Imaging	TrioTim	Siemens	sub-A2092_task-auditory_bold	sub-A2092/func/sub-A2092_task-auditory_bold.nii	Donders Repository	http://hdl.handle.net/11633/di.dccn.DSC_3011020.09_236	http://hdl.handle.net/11633/di.dccn.DSC_3011020.09_236	auditory
A2092	Magnetic Resonance Imaging	TrioTim	Siemens	sub-A2092_task-rest_bold	sub-A2092/func/sub-A2092_task-rest_bold.nii	Donders Repository	http://hdl.handle.net/11633/di.dccn.DSC_3011020.09_236	http://hdl.handle.net/11633/di.dccn.DSC_3011020.09_236	rest
A2094	Magnetic Resonance Imaging	TrioTim	Siemens	sub-A2094_space-CTF_T1w	sub-A2094/anat/sub-A2094_space-CTF_T1w.nii	Donders Repository	http://hdl.handle.net/11633/di.dccn.DSC_3011020.09_236	http://hdl.handle.net/11633/di.dccn.DSC_3011020.09_236
A2094	Magnetic Resonance Imaging	TrioTim	Siemens	sub-A2094_T1w	sub-A2094/anat/sub-A2094_T1w.nii	Donders Repository	http://hdl.handle.net/11633/di.dccn.DSC_3011020.09_236	http://hdl.handle.net/11633/di.dccn.DSC_3011020.09_236
A2094	Magnetic Resonance Imaging	TrioTim	Siemens	sub-A2094_dwi	sub-A2094/dwi/sub-A2094_dwi.nii	Donders Repository	http://hdl.handle.net/11633/di.dccn.DSC_3011020.09_236	http://hdl.handle.net/11633/di.dccn.DSC_3011020.09_236
A2094	Magnetic Resonance Imaging	TrioTim	Siemens	sub-A2094_task-auditory_bold	sub-A2094/func/sub-A2094_task-auditory_bold.nii	Donders Repository	http://hdl.handle.net/11633/di.dccn.DSC_3011020.09_236	http://hdl.handle.net/11633/di.dccn.DSC_3011020.09_236	auditory
A2094	Magnetic Resonance Imaging	TrioTim	Siemens	sub-A2094_task-rest_bold	sub-A2094/func/sub-A2094_task-rest_bold.nii	Donders Repository	http://hdl.handle.net/11633/di.dccn.DSC_3011020.09_236	http://hdl.handle.net/11633/di.dccn.DSC_3011020.09_236	rest
A2095	Magnetic Resonance Imaging	TrioTim	Siemens	sub-A2095_space-CTF_T1w	sub-A2095/anat/sub-A2095_space-CTF_T1w.nii	Donders Repository	http://hdl.handle.net/11633/di.dccn.DSC_3011020.09_236	http://hdl.handle.net/11633/di.dccn.DSC_3011020.09_236
A2095	Magnetic Resonance Imaging	TrioTim	Siemens	sub-A2095_T1w	sub-A2095/anat/sub-A2095_T1w.nii	Donders Repository	http://hdl.handle.net/11633/di.dccn.DSC_3011020.09_236	http://hdl.handle.net/11633/di.dccn.DSC_3011020.09_236
A2095	Magnetic Resonance Imaging	TrioTim	Siemens	sub-A2095_dwi	sub-A2095/dwi/sub-A2095_dwi.nii	Donders Repository	http://hdl.handle.net/11633/di.dccn.DSC_3011020.09_236	http://hdl.handle.net/11633/di.dccn.DSC_3011020.09_236
A2095	Magnetic Resonance Imaging	TrioTim	Siemens	sub-A2095_task-auditory_bold	sub-A2095/func/sub-A2095_task-auditory_bold.nii	Donders Repository	http://hdl.handle.net/11633/di.dccn.DSC_3011020.09_236	http://hdl.handle.net/11633/di.dccn.DSC_3011020.09_236	auditory
A2095	Magnetic Resonance Imaging	TrioTim	Siemens	sub-A2095_task-rest_bold	sub-A2095/func/sub-A2095_task-rest_bold.nii	Donders Repository	http://hdl.handle.net/11633/di.dccn.DSC_3011020.09_236	http://hdl.handle.net/11633/di.dccn.DSC_3011020.09_236	rest
A2096	Magnetic Resonance Imaging	TrioTim	Siemens	sub-A2096_space-CTF_T1w	sub-A2096/anat/sub-A2096_space-CTF_T1w.nii	Donders Repository	http://hdl.handle.net/11633/di.dccn.DSC_3011020.09_236	http://hdl.handle.net/11633/di.dccn.DSC_3011020.09_236
A2096	Magnetic Resonance Imaging	TrioTim	Siemens	sub-A2096_T1w	sub-A2096/anat/sub-A2096_T1w.nii	Donders Repository	http://hdl.handle.net/11633/di.dccn.DSC_3011020.09_236	http://hdl.handle.net/11633/di.dccn.DSC_3011020.09_236
A2096	Magnetic Resonance Imaging	TrioTim	Siemens	sub-A2096_dwi	sub-A2096/dwi/sub-A2096_dwi.nii	Donders Repository	http://hdl.handle.net/11633/di.dccn.DSC_3011020.09_236	http://hdl.handle.net/11633/di.dccn.DSC_3011020.09_236
A2096	Magnetic Resonance Imaging	TrioTim	Siemens	sub-A2096_task-auditory_bold	sub-A2096/func/sub-A2096_task-auditory_bold.nii	Donders Repository	http://hdl.handle.net/11633/di.dccn.DSC_3011020.09_236	http://hdl.handle.net/11633/di.dccn.DSC_3011020.09_236	auditory
A2096	Magnetic Resonance Imaging	TrioTim	Siemens	sub-A2096_task-rest_bold	sub-A2096/func/sub-A2096_task-rest_bold.nii	Donders Repository	http://hdl.handle.net/11633/di.dccn.DSC_3011020.09_236	http://hdl.handle.net/11633/di.dccn.DSC_3011020.09_236	rest
A2097	Magnetic Resonance Imaging	TrioTim	Siemens	sub-A2097_space-CTF_T1w	sub-A2097/anat/sub-A2097_space-CTF_T1w.nii	Donders Repository	http://hdl.handle.net/11633/di.dccn.DSC_3011020.09_236	http://hdl.handle.net/11633/di.dccn.DSC_3011020.09_236
A2097	Magnetic Resonance Imaging	TrioTim	Siemens	sub-A2097_T1w	sub-A2097/anat/sub-A2097_T1w.nii	Donders Repository	http://hdl.handle.net/11633/di.dccn.DSC_3011020.09_236	http://hdl.handle.net/11633/di.dccn.DSC_3011020.09_236
A2097	Magnetic Resonance Imaging	TrioTim	Siemens	sub-A2097_dwi	sub-A2097/dwi/sub-A2097_dwi.nii	Donders Repository	http://hdl.handle.net/11633/di.dccn.DSC_3011020.09_236	http://hdl.handle.net/11633/di.dccn.DSC_3011020.09_236
A2097	Magnetic Resonance Imaging	TrioTim	Siemens	sub-A2097_task-auditory_bold	sub-A2097/func/sub-A2097_task-auditory_bold.nii	Donders Repository	http://hdl.handle.net/11633/di.dccn.DSC_3011020.09_236	http://hdl.handle.net/11633/di.dccn.DSC_3011020.09_236	auditory
A2097	Magnetic Resonance Imaging	TrioTim	Siemens	sub-A2097_task-rest_bold	sub-A2097/func/sub-A2097_task-rest_bold.nii	Donders Repository	http://hdl.handle.net/11633/di.dccn.DSC_3011020.09_236	http://hdl.handle.net/11633/di.dccn.DSC_3011020.09_236	rest
A2098	Magnetic Resonance Imaging	TrioTim	Siemens	sub-A2098_space-CTF_T1w	sub-A2098/anat/sub-A2098_space-CTF_T1w.nii	Donders Repository	http://hdl.handle.net/11633/di.dccn.DSC_3011020.09_236	http://hdl.handle.net/11633/di.dccn.DSC_3011020.09_236
A2098	Magnetic Resonance Imaging	TrioTim	Siemens	sub-A2098_T1w	sub-A2098/anat/sub-A2098_T1w.nii	Donders Repository	http://hdl.handle.net/11633/di.dccn.DSC_3011020.09_236	http://hdl.handle.net/11633/di.dccn.DSC_3011020.09_236
A2098	Magnetic Resonance Imaging	TrioTim	Siemens	sub-A2098_dwi	sub-A2098/dwi/sub-A2098_dwi.nii	Donders Repository	http://hdl.handle.net/11633/di.dccn.DSC_3011020.09_236	http://hdl.handle.net/11633/di.dccn.DSC_3011020.09_236
A2098	Magnetic Resonance Imaging	TrioTim	Siemens	sub-A2098_task-auditory_bold	sub-A2098/func/sub-A2098_task-auditory_bold.nii	Donders Repository	http://hdl.handle.net/11633/di.dccn.DSC_3011020.09_236	http://hdl.handle.net/11633/di.dccn.DSC_3011020.09_236	auditory
A2098	Magnetic Resonance Imaging	TrioTim	Siemens	sub-A2098_task-rest_bold	sub-A2098/func/sub-A2098_task-rest_bold.nii	Donders Repository	http://hdl.handle.net/11633/di.dccn.DSC_3011020.09_236	http://hdl.handle.net/11633/di.dccn.DSC_3011020.09_236	rest
A2099	Magnetic Resonance Imaging	TrioTim	Siemens	sub-A2099_space-CTF_T1w	sub-A2099/anat/sub-A2099_space-CTF_T1w.nii	Donders Repository	http://hdl.handle.net/11633/di.dccn.DSC_3011020.09_236	http://hdl.handle.net/11633/di.dccn.DSC_3011020.09_236
A2099	Magnetic Resonance Imaging	TrioTim	Siemens	sub-A2099_T1w	sub-A2099/anat/sub-A2099_T1w.nii	Donders Repository	http://hdl.handle.net/11633/di.dccn.DSC_3011020.09_236	http://hdl.handle.net/11633/di.dccn.DSC_3011020.09_236
A2099	Magnetic Resonance Imaging	TrioTim	Siemens	sub-A2099_dwi	sub-A2099/dwi/sub-A2099_dwi.nii	Donders Repository	http://hdl.handle.net/11633/di.dccn.DSC_3011020.09_236	http://hdl.handle.net/11633/di.dccn.DSC_3011020.09_236
A2099	Magnetic Resonance Imaging	TrioTim	Siemens	sub-A2099_task-auditory_bold	sub-A2099/func/sub-A2099_task-auditory_bold.nii	Donders Repository	http://hdl.handle.net/11633/di.dccn.DSC_3011020.09_236	http://hdl.handle.net/11633/di.dccn.DSC_3011020.09_236	auditory
A2099	Magnetic Resonance Imaging	TrioTim	Siemens	sub-A2099_task-rest_bold	sub-A2099/func/sub-A2099_task-rest_bold.nii	Donders Repository	http://hdl.handle.net/11633/di.dccn.DSC_3011020.09_236	http://hdl.handle.net/11633/di.dccn.DSC_3011020.09_236	rest
A2101	Magnetic Resonance Imaging	TrioTim	Siemens	sub-A2101_space-CTF_T1w	sub-A2101/anat/sub-A2101_space-CTF_T1w.nii	Donders Repository	http://hdl.handle.net/11633/di.dccn.DSC_3011020.09_236	http://hdl.handle.net/11633/di.dccn.DSC_3011020.09_236
A2101	Magnetic Resonance Imaging	TrioTim	Siemens	sub-A2101_T1w	sub-A2101/anat/sub-A2101_T1w.nii	Donders Repository	http://hdl.handle.net/11633/di.dccn.DSC_3011020.09_236	http://hdl.handle.net/11633/di.dccn.DSC_3011020.09_236
A2101	Magnetic Resonance Imaging	TrioTim	Siemens	sub-A2101_dwi	sub-A2101/dwi/sub-A2101_dwi.nii	Donders Repository	http://hdl.handle.net/11633/di.dccn.DSC_3011020.09_236	http://hdl.handle.net/11633/di.dccn.DSC_3011020.09_236
A2101	Magnetic Resonance Imaging	TrioTim	Siemens	sub-A2101_task-auditory_bold	sub-A2101/func/sub-A2101_task-auditory_bold.nii	Donders Repository	http://hdl.handle.net/11633/di.dccn.DSC_3011020.09_236	http://hdl.handle.net/11633/di.dccn.DSC_3011020.09_236	auditory
A2101	Magnetic Resonance Imaging	TrioTim	Siemens	sub-A2101_task-rest_bold	sub-A2101/func/sub-A2101_task-rest_bold.nii	Donders Repository	http://hdl.handle.net/11633/di.dccn.DSC_3011020.09_236	http://hdl.handle.net/11633/di.dccn.DSC_3011020.09_236	rest
A2102	Magnetic Resonance Imaging	TrioTim	Siemens	sub-A2102_space-CTF_T1w	sub-A2102/anat/sub-A2102_space-CTF_T1w.nii	Donders Repository	http://hdl.handle.net/11633/di.dccn.DSC_3011020.09_236	http://hdl.handle.net/11633/di.dccn.DSC_3011020.09_236
A2102	Magnetic Resonance Imaging	TrioTim	Siemens	sub-A2102_T1w	sub-A2102/anat/sub-A2102_T1w.nii	Donders Repository	http://hdl.handle.net/11633/di.dccn.DSC_3011020.09_236	http://hdl.handle.net/11633/di.dccn.DSC_3011020.09_236
A2102	Magnetic Resonance Imaging	TrioTim	Siemens	sub-A2102_dwi	sub-A2102/dwi/sub-A2102_dwi.nii	Donders Repository	http://hdl.handle.net/11633/di.dccn.DSC_3011020.09_236	http://hdl.handle.net/11633/di.dccn.DSC_3011020.09_236
A2102	Magnetic Resonance Imaging	TrioTim	Siemens	sub-A2102_task-auditory_bold	sub-A2102/func/sub-A2102_task-auditory_bold.nii	Donders Repository	http://hdl.handle.net/11633/di.dccn.DSC_3011020.09_236	http://hdl.handle.net/11633/di.dccn.DSC_3011020.09_236	auditory
A2102	Magnetic Resonance Imaging	TrioTim	Siemens	sub-A2102_task-rest_bold	sub-A2102/func/sub-A2102_task-rest_bold.nii	Donders Repository	http://hdl.handle.net/11633/di.dccn.DSC_3011020.09_236	http://hdl.handle.net/11633/di.dccn.DSC_3011020.09_236	rest
A2103	Magnetic Resonance Imaging	TrioTim	Siemens	sub-A2103_space-CTF_T1w	sub-A2103/anat/sub-A2103_space-CTF_T1w.nii	Donders Repository	http://hdl.handle.net/11633/di.dccn.DSC_3011020.09_236	http://hdl.handle.net/11633/di.dccn.DSC_3011020.09_236
A2103	Magnetic Resonance Imaging	TrioTim	Siemens	sub-A2103_T1w	sub-A2103/anat/sub-A2103_T1w.nii	Donders Repository	http://hdl.handle.net/11633/di.dccn.DSC_3011020.09_236	http://hdl.handle.net/11633/di.dccn.DSC_3011020.09_236
A2103	Magnetic Resonance Imaging	TrioTim	Siemens	sub-A2103_dwi	sub-A2103/dwi/sub-A2103_dwi.nii	Donders Repository	http://hdl.handle.net/11633/di.dccn.DSC_3011020.09_236	http://hdl.handle.net/11633/di.dccn.DSC_3011020.09_236
A2103	Magnetic Resonance Imaging	TrioTim	Siemens	sub-A2103_task-auditory_bold	sub-A2103/func/sub-A2103_task-auditory_bold.nii	Donders Repository	http://hdl.handle.net/11633/di.dccn.DSC_3011020.09_236	http://hdl.handle.net/11633/di.dccn.DSC_3011020.09_236	auditory
A2103	Magnetic Resonance Imaging	TrioTim	Siemens	sub-A2103_task-rest_bold	sub-A2103/func/sub-A2103_task-rest_bold.nii	Donders Repository	http://hdl.handle.net/11633/di.dccn.DSC_3011020.09_236	http://hdl.handle.net/11633/di.dccn.DSC_3011020.09_236	rest
A2104	Magnetic Resonance Imaging	TrioTim	Siemens	sub-A2104_space-CTF_T1w	sub-A2104/anat/sub-A2104_space-CTF_T1w.nii	Donders Repository	http://hdl.handle.net/11633/di.dccn.DSC_3011020.09_236	http://hdl.handle.net/11633/di.dccn.DSC_3011020.09_236
A2104	Magnetic Resonance Imaging	TrioTim	Siemens	sub-A2104_T1w	sub-A2104/anat/sub-A2104_T1w.nii	Donders Repository	http://hdl.handle.net/11633/di.dccn.DSC_3011020.09_236	http://hdl.handle.net/11633/di.dccn.DSC_3011020.09_236
A2104	Magnetic Resonance Imaging	TrioTim	Siemens	sub-A2104_dwi	sub-A2104/dwi/sub-A2104_dwi.nii	Donders Repository	http://hdl.handle.net/11633/di.dccn.DSC_3011020.09_236	http://hdl.handle.net/11633/di.dccn.DSC_3011020.09_236
A2104	Magnetic Resonance Imaging	TrioTim	Siemens	sub-A2104_task-auditory_bold	sub-A2104/func/sub-A2104_task-auditory_bold.nii	Donders Repository	http://hdl.handle.net/11633/di.dccn.DSC_3011020.09_236	http://hdl.handle.net/11633/di.dccn.DSC_3011020.09_236	auditory
A2104	Magnetic Resonance Imaging	TrioTim	Siemens	sub-A2104_task-rest_bold	sub-A2104/func/sub-A2104_task-rest_bold.nii	Donders Repository	http://hdl.handle.net/11633/di.dccn.DSC_3011020.09_236	http://hdl.handle.net/11633/di.dccn.DSC_3011020.09_236	rest
A2105	Magnetic Resonance Imaging	TrioTim	Siemens	sub-A2105_space-CTF_T1w	sub-A2105/anat/sub-A2105_space-CTF_T1w.nii	Donders Repository	http://hdl.handle.net/11633/di.dccn.DSC_3011020.09_236	http://hdl.handle.net/11633/di.dccn.DSC_3011020.09_236
A2105	Magnetic Resonance Imaging	TrioTim	Siemens	sub-A2105_T1w	sub-A2105/anat/sub-A2105_T1w.nii	Donders Repository	http://hdl.handle.net/11633/di.dccn.DSC_3011020.09_236	http://hdl.handle.net/11633/di.dccn.DSC_3011020.09_236
A2105	Magnetic Resonance Imaging	TrioTim	Siemens	sub-A2105_dwi	sub-A2105/dwi/sub-A2105_dwi.nii	Donders Repository	http://hdl.handle.net/11633/di.dccn.DSC_3011020.09_236	http://hdl.handle.net/11633/di.dccn.DSC_3011020.09_236
A2105	Magnetic Resonance Imaging	TrioTim	Siemens	sub-A2105_task-auditory_bold	sub-A2105/func/sub-A2105_task-auditory_bold.nii	Donders Repository	http://hdl.handle.net/11633/di.dccn.DSC_3011020.09_236	http://hdl.handle.net/11633/di.dccn.DSC_3011020.09_236	auditory
A2105	Magnetic Resonance Imaging	TrioTim	Siemens	sub-A2105_task-rest_bold	sub-A2105/func/sub-A2105_task-rest_bold.nii	Donders Repository	http://hdl.handle.net/11633/di.dccn.DSC_3011020.09_236	http://hdl.handle.net/11633/di.dccn.DSC_3011020.09_236	rest
A2106	Magnetic Resonance Imaging	TrioTim	Siemens	sub-A2106_space-CTF_T1w	sub-A2106/anat/sub-A2106_space-CTF_T1w.nii	Donders Repository	http://hdl.handle.net/11633/di.dccn.DSC_3011020.09_236	http://hdl.handle.net/11633/di.dccn.DSC_3011020.09_236
A2106	Magnetic Resonance Imaging	TrioTim	Siemens	sub-A2106_T1w	sub-A2106/anat/sub-A2106_T1w.nii	Donders Repository	http://hdl.handle.net/11633/di.dccn.DSC_3011020.09_236	http://hdl.handle.net/11633/di.dccn.DSC_3011020.09_236
A2106	Magnetic Resonance Imaging	TrioTim	Siemens	sub-A2106_dwi	sub-A2106/dwi/sub-A2106_dwi.nii	Donders Repository	http://hdl.handle.net/11633/di.dccn.DSC_3011020.09_236	http://hdl.handle.net/11633/di.dccn.DSC_3011020.09_236
A2106	Magnetic Resonance Imaging	TrioTim	Siemens	sub-A2106_task-auditory_bold	sub-A2106/func/sub-A2106_task-auditory_bold.nii	Donders Repository	http://hdl.handle.net/11633/di.dccn.DSC_3011020.09_236	http://hdl.handle.net/11633/di.dccn.DSC_3011020.09_236	auditory
A2106	Magnetic Resonance Imaging	TrioTim	Siemens	sub-A2106_task-rest_bold	sub-A2106/func/sub-A2106_task-rest_bold.nii	Donders Repository	http://hdl.handle.net/11633/di.dccn.DSC_3011020.09_236	http://hdl.handle.net/11633/di.dccn.DSC_3011020.09_236	rest
A2108	Magnetic Resonance Imaging	TrioTim	Siemens	sub-A2108_space-CTF_T1w	sub-A2108/anat/sub-A2108_space-CTF_T1w.nii	Donders Repository	http://hdl.handle.net/11633/di.dccn.DSC_3011020.09_236	http://hdl.handle.net/11633/di.dccn.DSC_3011020.09_236
A2108	Magnetic Resonance Imaging	TrioTim	Siemens	sub-A2108_T1w	sub-A2108/anat/sub-A2108_T1w.nii	Donders Repository	http://hdl.handle.net/11633/di.dccn.DSC_3011020.09_236	http://hdl.handle.net/11633/di.dccn.DSC_3011020.09_236
A2108	Magnetic Resonance Imaging	TrioTim	Siemens	sub-A2108_dwi	sub-A2108/dwi/sub-A2108_dwi.nii	Donders Repository	http://hdl.handle.net/11633/di.dccn.DSC_3011020.09_236	http://hdl.handle.net/11633/di.dccn.DSC_3011020.09_236
A2108	Magnetic Resonance Imaging	TrioTim	Siemens	sub-A2108_task-auditory_bold	sub-A2108/func/sub-A2108_task-auditory_bold.nii	Donders Repository	http://hdl.handle.net/11633/di.dccn.DSC_3011020.09_236	http://hdl.handle.net/11633/di.dccn.DSC_3011020.09_236	auditory
A2108	Magnetic Resonance Imaging	TrioTim	Siemens	sub-A2108_task-rest_bold	sub-A2108/func/sub-A2108_task-rest_bold.nii	Donders Repository	http://hdl.handle.net/11633/di.dccn.DSC_3011020.09_236	http://hdl.handle.net/11633/di.dccn.DSC_3011020.09_236	rest
A2109	Magnetic Resonance Imaging	TrioTim	Siemens	sub-A2109_space-CTF_T1w	sub-A2109/anat/sub-A2109_space-CTF_T1w.nii	Donders Repository	http://hdl.handle.net/11633/di.dccn.DSC_3011020.09_236	http://hdl.handle.net/11633/di.dccn.DSC_3011020.09_236
A2109	Magnetic Resonance Imaging	TrioTim	Siemens	sub-A2109_T1w	sub-A2109/anat/sub-A2109_T1w.nii	Donders Repository	http://hdl.handle.net/11633/di.dccn.DSC_3011020.09_236	http://hdl.handle.net/11633/di.dccn.DSC_3011020.09_236
A2109	Magnetic Resonance Imaging	TrioTim	Siemens	sub-A2109_dwi	sub-A2109/dwi/sub-A2109_dwi.nii	Donders Repository	http://hdl.handle.net/11633/di.dccn.DSC_3011020.09_236	http://hdl.handle.net/11633/di.dccn.DSC_3011020.09_236
A2109	Magnetic Resonance Imaging	TrioTim	Siemens	sub-A2109_task-auditory_bold	sub-A2109/func/sub-A2109_task-auditory_bold.nii	Donders Repository	http://hdl.handle.net/11633/di.dccn.DSC_3011020.09_236	http://hdl.handle.net/11633/di.dccn.DSC_3011020.09_236	auditory
A2109	Magnetic Resonance Imaging	TrioTim	Siemens	sub-A2109_task-rest_bold	sub-A2109/func/sub-A2109_task-rest_bold.nii	Donders Repository	http://hdl.handle.net/11633/di.dccn.DSC_3011020.09_236	http://hdl.handle.net/11633/di.dccn.DSC_3011020.09_236	rest
A2110	Magnetic Resonance Imaging	TrioTim	Siemens	sub-A2110_space-CTF_T1w	sub-A2110/anat/sub-A2110_space-CTF_T1w.nii	Donders Repository	http://hdl.handle.net/11633/di.dccn.DSC_3011020.09_236	http://hdl.handle.net/11633/di.dccn.DSC_3011020.09_236
A2110	Magnetic Resonance Imaging	TrioTim	Siemens	sub-A2110_T1w	sub-A2110/anat/sub-A2110_T1w.nii	Donders Repository	http://hdl.handle.net/11633/di.dccn.DSC_3011020.09_236	http://hdl.handle.net/11633/di.dccn.DSC_3011020.09_236
A2110	Magnetic Resonance Imaging	TrioTim	Siemens	sub-A2110_dwi	sub-A2110/dwi/sub-A2110_dwi.nii	Donders Repository	http://hdl.handle.net/11633/di.dccn.DSC_3011020.09_236	http://hdl.handle.net/11633/di.dccn.DSC_3011020.09_236
A2110	Magnetic Resonance Imaging	TrioTim	Siemens	sub-A2110_task-auditory_bold	sub-A2110/func/sub-A2110_task-auditory_bold.nii	Donders Repository	http://hdl.handle.net/11633/di.dccn.DSC_3011020.09_236	http://hdl.handle.net/11633/di.dccn.DSC_3011020.09_236	auditory
A2110	Magnetic Resonance Imaging	TrioTim	Siemens	sub-A2110_task-rest_bold	sub-A2110/func/sub-A2110_task-rest_bold.nii	Donders Repository	http://hdl.handle.net/11633/di.dccn.DSC_3011020.09_236	http://hdl.handle.net/11633/di.dccn.DSC_3011020.09_236	rest
A2111	Magnetic Resonance Imaging	TrioTim	Siemens	sub-A2111_space-CTF_T1w	sub-A2111/anat/sub-A2111_space-CTF_T1w.nii	Donders Repository	http://hdl.handle.net/11633/di.dccn.DSC_3011020.09_236	http://hdl.handle.net/11633/di.dccn.DSC_3011020.09_236
A2111	Magnetic Resonance Imaging	TrioTim	Siemens	sub-A2111_T1w	sub-A2111/anat/sub-A2111_T1w.nii	Donders Repository	http://hdl.handle.net/11633/di.dccn.DSC_3011020.09_236	http://hdl.handle.net/11633/di.dccn.DSC_3011020.09_236
A2111	Magnetic Resonance Imaging	TrioTim	Siemens	sub-A2111_dwi	sub-A2111/dwi/sub-A2111_dwi.nii	Donders Repository	http://hdl.handle.net/11633/di.dccn.DSC_3011020.09_236	http://hdl.handle.net/11633/di.dccn.DSC_3011020.09_236
A2111	Magnetic Resonance Imaging	TrioTim	Siemens	sub-A2111_task-auditory_bold	sub-A2111/func/sub-A2111_task-auditory_bold.nii	Donders Repository	http://hdl.handle.net/11633/di.dccn.DSC_3011020.09_236	http://hdl.handle.net/11633/di.dccn.DSC_3011020.09_236	auditory
A2111	Magnetic Resonance Imaging	TrioTim	Siemens	sub-A2111_task-rest_bold	sub-A2111/func/sub-A2111_task-rest_bold.nii	Donders Repository	http://hdl.handle.net/11633/di.dccn.DSC_3011020.09_236	http://hdl.handle.net/11633/di.dccn.DSC_3011020.09_236	rest
A2113	Magnetic Resonance Imaging	TrioTim	Siemens	sub-A2113_space-CTF_T1w	sub-A2113/anat/sub-A2113_space-CTF_T1w.nii	Donders Repository	http://hdl.handle.net/11633/di.dccn.DSC_3011020.09_236	http://hdl.handle.net/11633/di.dccn.DSC_3011020.09_236
A2113	Magnetic Resonance Imaging	TrioTim	Siemens	sub-A2113_T1w	sub-A2113/anat/sub-A2113_T1w.nii	Donders Repository	http://hdl.handle.net/11633/di.dccn.DSC_3011020.09_236	http://hdl.handle.net/11633/di.dccn.DSC_3011020.09_236
A2113	Magnetic Resonance Imaging	TrioTim	Siemens	sub-A2113_dwi	sub-A2113/dwi/sub-A2113_dwi.nii	Donders Repository	http://hdl.handle.net/11633/di.dccn.DSC_3011020.09_236	http://hdl.handle.net/11633/di.dccn.DSC_3011020.09_236
A2113	Magnetic Resonance Imaging	TrioTim	Siemens	sub-A2113_task-auditory_bold	sub-A2113/func/sub-A2113_task-auditory_bold.nii	Donders Repository	http://hdl.handle.net/11633/di.dccn.DSC_3011020.09_236	http://hdl.handle.net/11633/di.dccn.DSC_3011020.09_236	auditory
A2113	Magnetic Resonance Imaging	TrioTim	Siemens	sub-A2113_task-rest_bold	sub-A2113/func/sub-A2113_task-rest_bold.nii	Donders Repository	http://hdl.handle.net/11633/di.dccn.DSC_3011020.09_236	http://hdl.handle.net/11633/di.dccn.DSC_3011020.09_236	rest
A2114	Magnetic Resonance Imaging	TrioTim	Siemens	sub-A2114_space-CTF_T1w	sub-A2114/anat/sub-A2114_space-CTF_T1w.nii	Donders Repository	http://hdl.handle.net/11633/di.dccn.DSC_3011020.09_236	http://hdl.handle.net/11633/di.dccn.DSC_3011020.09_236
A2114	Magnetic Resonance Imaging	TrioTim	Siemens	sub-A2114_T1w	sub-A2114/anat/sub-A2114_T1w.nii	Donders Repository	http://hdl.handle.net/11633/di.dccn.DSC_3011020.09_236	http://hdl.handle.net/11633/di.dccn.DSC_3011020.09_236
A2114	Magnetic Resonance Imaging	TrioTim	Siemens	sub-A2114_dwi	sub-A2114/dwi/sub-A2114_dwi.nii	Donders Repository	http://hdl.handle.net/11633/di.dccn.DSC_3011020.09_236	http://hdl.handle.net/11633/di.dccn.DSC_3011020.09_236
A2114	Magnetic Resonance Imaging	TrioTim	Siemens	sub-A2114_task-auditory_bold	sub-A2114/func/sub-A2114_task-auditory_bold.nii	Donders Repository	http://hdl.handle.net/11633/di.dccn.DSC_3011020.09_236	http://hdl.handle.net/11633/di.dccn.DSC_3011020.09_236	auditory
A2114	Magnetic Resonance Imaging	TrioTim	Siemens	sub-A2114_task-rest_bold	sub-A2114/func/sub-A2114_task-rest_bold.nii	Donders Repository	http://hdl.handle.net/11633/di.dccn.DSC_3011020.09_236	http://hdl.handle.net/11633/di.dccn.DSC_3011020.09_236	rest
A2116	Magnetic Resonance Imaging	TrioTim	Siemens	sub-A2116_space-CTF_T1w	sub-A2116/anat/sub-A2116_space-CTF_T1w.nii	Donders Repository	http://hdl.handle.net/11633/di.dccn.DSC_3011020.09_236	http://hdl.handle.net/11633/di.dccn.DSC_3011020.09_236
A2116	Magnetic Resonance Imaging	TrioTim	Siemens	sub-A2116_T1w	sub-A2116/anat/sub-A2116_T1w.nii	Donders Repository	http://hdl.handle.net/11633/di.dccn.DSC_3011020.09_236	http://hdl.handle.net/11633/di.dccn.DSC_3011020.09_236
A2116	Magnetic Resonance Imaging	TrioTim	Siemens	sub-A2116_dwi	sub-A2116/dwi/sub-A2116_dwi.nii	Donders Repository	http://hdl.handle.net/11633/di.dccn.DSC_3011020.09_236	http://hdl.handle.net/11633/di.dccn.DSC_3011020.09_236
A2116	Magnetic Resonance Imaging	TrioTim	Siemens	sub-A2116_task-auditory_bold	sub-A2116/func/sub-A2116_task-auditory_bold.nii	Donders Repository	http://hdl.handle.net/11633/di.dccn.DSC_3011020.09_236	http://hdl.handle.net/11633/di.dccn.DSC_3011020.09_236	auditory
A2116	Magnetic Resonance Imaging	TrioTim	Siemens	sub-A2116_task-rest_bold	sub-A2116/func/sub-A2116_task-rest_bold.nii	Donders Repository	http://hdl.handle.net/11633/di.dccn.DSC_3011020.09_236	http://hdl.handle.net/11633/di.dccn.DSC_3011020.09_236	rest
A2117	Magnetic Resonance Imaging	TrioTim	Siemens	sub-A2117_space-CTF_T1w	sub-A2117/anat/sub-A2117_space-CTF_T1w.nii	Donders Repository	http://hdl.handle.net/11633/di.dccn.DSC_3011020.09_236	http://hdl.handle.net/11633/di.dccn.DSC_3011020.09_236
A2117	Magnetic Resonance Imaging	TrioTim	Siemens	sub-A2117_T1w	sub-A2117/anat/sub-A2117_T1w.nii	Donders Repository	http://hdl.handle.net/11633/di.dccn.DSC_3011020.09_236	http://hdl.handle.net/11633/di.dccn.DSC_3011020.09_236
A2117	Magnetic Resonance Imaging	TrioTim	Siemens	sub-A2117_dwi	sub-A2117/dwi/sub-A2117_dwi.nii	Donders Repository	http://hdl.handle.net/11633/di.dccn.DSC_3011020.09_236	http://hdl.handle.net/11633/di.dccn.DSC_3011020.09_236
A2117	Magnetic Resonance Imaging	TrioTim	Siemens	sub-A2117_task-auditory_bold	sub-A2117/func/sub-A2117_task-auditory_bold.nii	Donders Repository	http://hdl.handle.net/11633/di.dccn.DSC_3011020.09_236	http://hdl.handle.net/11633/di.dccn.DSC_3011020.09_236	auditory
A2117	Magnetic Resonance Imaging	TrioTim	Siemens	sub-A2117_task-rest_bold	sub-A2117/func/sub-A2117_task-rest_bold.nii	Donders Repository	http://hdl.handle.net/11633/di.dccn.DSC_3011020.09_236	http://hdl.handle.net/11633/di.dccn.DSC_3011020.09_236	rest
A2119	Magnetic Resonance Imaging	TrioTim	Siemens	sub-A2119_space-CTF_T1w	sub-A2119/anat/sub-A2119_space-CTF_T1w.nii	Donders Repository	http://hdl.handle.net/11633/di.dccn.DSC_3011020.09_236	http://hdl.handle.net/11633/di.dccn.DSC_3011020.09_236
A2119	Magnetic Resonance Imaging	TrioTim	Siemens	sub-A2119_T1w	sub-A2119/anat/sub-A2119_T1w.nii	Donders Repository	http://hdl.handle.net/11633/di.dccn.DSC_3011020.09_236	http://hdl.handle.net/11633/di.dccn.DSC_3011020.09_236
A2119	Magnetic Resonance Imaging	TrioTim	Siemens	sub-A2119_dwi	sub-A2119/dwi/sub-A2119_dwi.nii	Donders Repository	http://hdl.handle.net/11633/di.dccn.DSC_3011020.09_236	http://hdl.handle.net/11633/di.dccn.DSC_3011020.09_236
A2119	Magnetic Resonance Imaging	TrioTim	Siemens	sub-A2119_task-auditory_bold	sub-A2119/func/sub-A2119_task-auditory_bold.nii	Donders Repository	http://hdl.handle.net/11633/di.dccn.DSC_3011020.09_236	http://hdl.handle.net/11633/di.dccn.DSC_3011020.09_236	auditory
A2119	Magnetic Resonance Imaging	TrioTim	Siemens	sub-A2119_task-rest_bold	sub-A2119/func/sub-A2119_task-rest_bold.nii	Donders Repository	http://hdl.handle.net/11633/di.dccn.DSC_3011020.09_236	http://hdl.handle.net/11633/di.dccn.DSC_3011020.09_236	rest
A2120	Magnetic Resonance Imaging	TrioTim	Siemens	sub-A2120_space-CTF_T1w	sub-A2120/anat/sub-A2120_space-CTF_T1w.nii	Donders Repository	http://hdl.handle.net/11633/di.dccn.DSC_3011020.09_236	http://hdl.handle.net/11633/di.dccn.DSC_3011020.09_236
A2120	Magnetic Resonance Imaging	TrioTim	Siemens	sub-A2120_T1w	sub-A2120/anat/sub-A2120_T1w.nii	Donders Repository	http://hdl.handle.net/11633/di.dccn.DSC_3011020.09_236	http://hdl.handle.net/11633/di.dccn.DSC_3011020.09_236
A2120	Magnetic Resonance Imaging	TrioTim	Siemens	sub-A2120_dwi	sub-A2120/dwi/sub-A2120_dwi.nii	Donders Repository	http://hdl.handle.net/11633/di.dccn.DSC_3011020.09_236	http://hdl.handle.net/11633/di.dccn.DSC_3011020.09_236
A2120	Magnetic Resonance Imaging	TrioTim	Siemens	sub-A2120_task-auditory_bold	sub-A2120/func/sub-A2120_task-auditory_bold.nii	Donders Repository	http://hdl.handle.net/11633/di.dccn.DSC_3011020.09_236	http://hdl.handle.net/11633/di.dccn.DSC_3011020.09_236	auditory
A2120	Magnetic Resonance Imaging	TrioTim	Siemens	sub-A2120_task-rest_bold	sub-A2120/func/sub-A2120_task-rest_bold.nii	Donders Repository	http://hdl.handle.net/11633/di.dccn.DSC_3011020.09_236	http://hdl.handle.net/11633/di.dccn.DSC_3011020.09_236	rest
A2121	Magnetic Resonance Imaging	TrioTim	Siemens	sub-A2121_space-CTF_T1w	sub-A2121/anat/sub-A2121_space-CTF_T1w.nii	Donders Repository	http://hdl.handle.net/11633/di.dccn.DSC_3011020.09_236	http://hdl.handle.net/11633/di.dccn.DSC_3011020.09_236
A2121	Magnetic Resonance Imaging	TrioTim	Siemens	sub-A2121_T1w	sub-A2121/anat/sub-A2121_T1w.nii	Donders Repository	http://hdl.handle.net/11633/di.dccn.DSC_3011020.09_236	http://hdl.handle.net/11633/di.dccn.DSC_3011020.09_236
A2121	Magnetic Resonance Imaging	TrioTim	Siemens	sub-A2121_dwi	sub-A2121/dwi/sub-A2121_dwi.nii	Donders Repository	http://hdl.handle.net/11633/di.dccn.DSC_3011020.09_236	http://hdl.handle.net/11633/di.dccn.DSC_3011020.09_236
A2121	Magnetic Resonance Imaging	TrioTim	Siemens	sub-A2121_task-auditory_bold	sub-A2121/func/sub-A2121_task-auditory_bold.nii	Donders Repository	http://hdl.handle.net/11633/di.dccn.DSC_3011020.09_236	http://hdl.handle.net/11633/di.dccn.DSC_3011020.09_236	auditory
A2121	Magnetic Resonance Imaging	TrioTim	Siemens	sub-A2121_task-rest_bold	sub-A2121/func/sub-A2121_task-rest_bold.nii	Donders Repository	http://hdl.handle.net/11633/di.dccn.DSC_3011020.09_236	http://hdl.handle.net/11633/di.dccn.DSC_3011020.09_236	rest
A2122	Magnetic Resonance Imaging	TrioTim	Siemens	sub-A2122_space-CTF_T1w	sub-A2122/anat/sub-A2122_space-CTF_T1w.nii	Donders Repository	http://hdl.handle.net/11633/di.dccn.DSC_3011020.09_236	http://hdl.handle.net/11633/di.dccn.DSC_3011020.09_236
A2122	Magnetic Resonance Imaging	TrioTim	Siemens	sub-A2122_T1w	sub-A2122/anat/sub-A2122_T1w.nii	Donders Repository	http://hdl.handle.net/11633/di.dccn.DSC_3011020.09_236	http://hdl.handle.net/11633/di.dccn.DSC_3011020.09_236
A2122	Magnetic Resonance Imaging	TrioTim	Siemens	sub-A2122_dwi	sub-A2122/dwi/sub-A2122_dwi.nii	Donders Repository	http://hdl.handle.net/11633/di.dccn.DSC_3011020.09_236	http://hdl.handle.net/11633/di.dccn.DSC_3011020.09_236
A2122	Magnetic Resonance Imaging	TrioTim	Siemens	sub-A2122_task-auditory_bold	sub-A2122/func/sub-A2122_task-auditory_bold.nii	Donders Repository	http://hdl.handle.net/11633/di.dccn.DSC_3011020.09_236	http://hdl.handle.net/11633/di.dccn.DSC_3011020.09_236	auditory
A2122	Magnetic Resonance Imaging	TrioTim	Siemens	sub-A2122_task-rest_bold	sub-A2122/func/sub-A2122_task-rest_bold.nii	Donders Repository	http://hdl.handle.net/11633/di.dccn.DSC_3011020.09_236	http://hdl.handle.net/11633/di.dccn.DSC_3011020.09_236	rest
A2124	Magnetic Resonance Imaging	TrioTim	Siemens	sub-A2124_space-CTF_T1w	sub-A2124/anat/sub-A2124_space-CTF_T1w.nii	Donders Repository	http://hdl.handle.net/11633/di.dccn.DSC_3011020.09_236	http://hdl.handle.net/11633/di.dccn.DSC_3011020.09_236
A2124	Magnetic Resonance Imaging	TrioTim	Siemens	sub-A2124_T1w	sub-A2124/anat/sub-A2124_T1w.nii	Donders Repository	http://hdl.handle.net/11633/di.dccn.DSC_3011020.09_236	http://hdl.handle.net/11633/di.dccn.DSC_3011020.09_236
A2124	Magnetic Resonance Imaging	TrioTim	Siemens	sub-A2124_dwi	sub-A2124/dwi/sub-A2124_dwi.nii	Donders Repository	http://hdl.handle.net/11633/di.dccn.DSC_3011020.09_236	http://hdl.handle.net/11633/di.dccn.DSC_3011020.09_236
A2124	Magnetic Resonance Imaging	TrioTim	Siemens	sub-A2124_task-auditory_bold	sub-A2124/func/sub-A2124_task-auditory_bold.nii	Donders Repository	http://hdl.handle.net/11633/di.dccn.DSC_3011020.09_236	http://hdl.handle.net/11633/di.dccn.DSC_3011020.09_236	auditory
A2124	Magnetic Resonance Imaging	TrioTim	Siemens	sub-A2124_task-rest_bold	sub-A2124/func/sub-A2124_task-rest_bold.nii	Donders Repository	http://hdl.handle.net/11633/di.dccn.DSC_3011020.09_236	http://hdl.handle.net/11633/di.dccn.DSC_3011020.09_236	rest
A2125	Magnetic Resonance Imaging	TrioTim	Siemens	sub-A2125_space-CTF_T1w	sub-A2125/anat/sub-A2125_space-CTF_T1w.nii	Donders Repository	http://hdl.handle.net/11633/di.dccn.DSC_3011020.09_236	http://hdl.handle.net/11633/di.dccn.DSC_3011020.09_236
A2125	Magnetic Resonance Imaging	TrioTim	Siemens	sub-A2125_T1w	sub-A2125/anat/sub-A2125_T1w.nii	Donders Repository	http://hdl.handle.net/11633/di.dccn.DSC_3011020.09_236	http://hdl.handle.net/11633/di.dccn.DSC_3011020.09_236
A2125	Magnetic Resonance Imaging	TrioTim	Siemens	sub-A2125_dwi	sub-A2125/dwi/sub-A2125_dwi.nii	Donders Repository	http://hdl.handle.net/11633/di.dccn.DSC_3011020.09_236	http://hdl.handle.net/11633/di.dccn.DSC_3011020.09_236
A2125	Magnetic Resonance Imaging	TrioTim	Siemens	sub-A2125_task-auditory_bold	sub-A2125/func/sub-A2125_task-auditory_bold.nii	Donders Repository	http://hdl.handle.net/11633/di.dccn.DSC_3011020.09_236	http://hdl.handle.net/11633/di.dccn.DSC_3011020.09_236	auditory
A2125	Magnetic Resonance Imaging	TrioTim	Siemens	sub-A2125_task-rest_bold	sub-A2125/func/sub-A2125_task-rest_bold.nii	Donders Repository	http://hdl.handle.net/11633/di.dccn.DSC_3011020.09_236	http://hdl.handle.net/11633/di.dccn.DSC_3011020.09_236	rest
V1001	Magnetic Resonance Imaging	TrioTim	Siemens	sub-V1001_space-CTF_T1w	sub-V1001/anat/sub-V1001_space-CTF_T1w.nii	Donders Repository	http://hdl.handle.net/11633/di.dccn.DSC_3011020.09_236	http://hdl.handle.net/11633/di.dccn.DSC_3011020.09_236
V1001	Magnetic Resonance Imaging	TrioTim	Siemens	sub-V1001_T1w	sub-V1001/anat/sub-V1001_T1w.nii	Donders Repository	http://hdl.handle.net/11633/di.dccn.DSC_3011020.09_236	http://hdl.handle.net/11633/di.dccn.DSC_3011020.09_236
V1001	Magnetic Resonance Imaging	TrioTim	Siemens	sub-V1001_dwi	sub-V1001/dwi/sub-V1001_dwi.nii	Donders Repository	http://hdl.handle.net/11633/di.dccn.DSC_3011020.09_236	http://hdl.handle.net/11633/di.dccn.DSC_3011020.09_236
V1001	Magnetic Resonance Imaging	TrioTim	Siemens	sub-V1001_task-rest_bold	sub-V1001/func/sub-V1001_task-rest_bold.nii	Donders Repository	http://hdl.handle.net/11633/di.dccn.DSC_3011020.09_236	http://hdl.handle.net/11633/di.dccn.DSC_3011020.09_236	rest
V1001	Magnetic Resonance Imaging	TrioTim	Siemens	sub-V1001_task-visual_bold	sub-V1001/func/sub-V1001_task-visual_bold.nii	Donders Repository	http://hdl.handle.net/11633/di.dccn.DSC_3011020.09_236	http://hdl.handle.net/11633/di.dccn.DSC_3011020.09_236	visual
V1002	Magnetic Resonance Imaging	TrioTim	Siemens	sub-V1002_space-CTF_T1w	sub-V1002/anat/sub-V1002_space-CTF_T1w.nii	Donders Repository	http://hdl.handle.net/11633/di.dccn.DSC_3011020.09_236	http://hdl.handle.net/11633/di.dccn.DSC_3011020.09_236
V1002	Magnetic Resonance Imaging	TrioTim	Siemens	sub-V1002_T1w	sub-V1002/anat/sub-V1002_T1w.nii	Donders Repository	http://hdl.handle.net/11633/di.dccn.DSC_3011020.09_236	http://hdl.handle.net/11633/di.dccn.DSC_3011020.09_236
V1002	Magnetic Resonance Imaging	TrioTim	Siemens	sub-V1002_dwi	sub-V1002/dwi/sub-V1002_dwi.nii	Donders Repository	http://hdl.handle.net/11633/di.dccn.DSC_3011020.09_236	http://hdl.handle.net/11633/di.dccn.DSC_3011020.09_236
V1002	Magnetic Resonance Imaging	TrioTim	Siemens	sub-V1002_task-rest_bold	sub-V1002/func/sub-V1002_task-rest_bold.nii	Donders Repository	http://hdl.handle.net/11633/di.dccn.DSC_3011020.09_236	http://hdl.handle.net/11633/di.dccn.DSC_3011020.09_236	rest
V1002	Magnetic Resonance Imaging	TrioTim	Siemens	sub-V1002_task-visual_bold	sub-V1002/func/sub-V1002_task-visual_bold.nii	Donders Repository	http://hdl.handle.net/11633/di.dccn.DSC_3011020.09_236	http://hdl.handle.net/11633/di.dccn.DSC_3011020.09_236	visual
V1003	Magnetic Resonance Imaging	TrioTim	Siemens	sub-V1003_space-CTF_T1w	sub-V1003/anat/sub-V1003_space-CTF_T1w.nii	Donders Repository	http://hdl.handle.net/11633/di.dccn.DSC_3011020.09_236	http://hdl.handle.net/11633/di.dccn.DSC_3011020.09_236
V1003	Magnetic Resonance Imaging	TrioTim	Siemens	sub-V1003_T1w	sub-V1003/anat/sub-V1003_T1w.nii	Donders Repository	http://hdl.handle.net/11633/di.dccn.DSC_3011020.09_236	http://hdl.handle.net/11633/di.dccn.DSC_3011020.09_236
V1003	Magnetic Resonance Imaging	TrioTim	Siemens	sub-V1003_dwi	sub-V1003/dwi/sub-V1003_dwi.nii	Donders Repository	http://hdl.handle.net/11633/di.dccn.DSC_3011020.09_236	http://hdl.handle.net/11633/di.dccn.DSC_3011020.09_236
V1003	Magnetic Resonance Imaging	TrioTim	Siemens	sub-V1003_task-rest_bold	sub-V1003/func/sub-V1003_task-rest_bold.nii	Donders Repository	http://hdl.handle.net/11633/di.dccn.DSC_3011020.09_236	http://hdl.handle.net/11633/di.dccn.DSC_3011020.09_236	rest
V1003	Magnetic Resonance Imaging	TrioTim	Siemens	sub-V1003_task-visual_bold	sub-V1003/func/sub-V1003_task-visual_bold.nii	Donders Repository	http://hdl.handle.net/11633/di.dccn.DSC_3011020.09_236	http://hdl.handle.net/11633/di.dccn.DSC_3011020.09_236	visual
V1004	Magnetic Resonance Imaging	TrioTim	Siemens	sub-V1004_space-CTF_T1w	sub-V1004/anat/sub-V1004_space-CTF_T1w.nii	Donders Repository	http://hdl.handle.net/11633/di.dccn.DSC_3011020.09_236	http://hdl.handle.net/11633/di.dccn.DSC_3011020.09_236
V1004	Magnetic Resonance Imaging	TrioTim	Siemens	sub-V1004_T1w	sub-V1004/anat/sub-V1004_T1w.nii	Donders Repository	http://hdl.handle.net/11633/di.dccn.DSC_3011020.09_236	http://hdl.handle.net/11633/di.dccn.DSC_3011020.09_236
V1004	Magnetic Resonance Imaging	TrioTim	Siemens	sub-V1004_dwi	sub-V1004/dwi/sub-V1004_dwi.nii	Donders Repository	http://hdl.handle.net/11633/di.dccn.DSC_3011020.09_236	http://hdl.handle.net/11633/di.dccn.DSC_3011020.09_236
V1004	Magnetic Resonance Imaging	TrioTim	Siemens	sub-V1004_task-rest_bold	sub-V1004/func/sub-V1004_task-rest_bold.nii	Donders Repository	http://hdl.handle.net/11633/di.dccn.DSC_3011020.09_236	http://hdl.handle.net/11633/di.dccn.DSC_3011020.09_236	rest
V1004	Magnetic Resonance Imaging	TrioTim	Siemens	sub-V1004_task-visual_bold	sub-V1004/func/sub-V1004_task-visual_bold.nii	Donders Repository	http://hdl.handle.net/11633/di.dccn.DSC_3011020.09_236	http://hdl.handle.net/11633/di.dccn.DSC_3011020.09_236	visual
V1005	Magnetic Resonance Imaging	TrioTim	Siemens	sub-V1005_space-CTF_T1w	sub-V1005/anat/sub-V1005_space-CTF_T1w.nii	Donders Repository	http://hdl.handle.net/11633/di.dccn.DSC_3011020.09_236	http://hdl.handle.net/11633/di.dccn.DSC_3011020.09_236
V1005	Magnetic Resonance Imaging	TrioTim	Siemens	sub-V1005_T1w	sub-V1005/anat/sub-V1005_T1w.nii	Donders Repository	http://hdl.handle.net/11633/di.dccn.DSC_3011020.09_236	http://hdl.handle.net/11633/di.dccn.DSC_3011020.09_236
V1005	Magnetic Resonance Imaging	TrioTim	Siemens	sub-V1005_dwi	sub-V1005/dwi/sub-V1005_dwi.nii	Donders Repository	http://hdl.handle.net/11633/di.dccn.DSC_3011020.09_236	http://hdl.handle.net/11633/di.dccn.DSC_3011020.09_236
V1005	Magnetic Resonance Imaging	TrioTim	Siemens	sub-V1005_task-rest_bold	sub-V1005/func/sub-V1005_task-rest_bold.nii	Donders Repository	http://hdl.handle.net/11633/di.dccn.DSC_3011020.09_236	http://hdl.handle.net/11633/di.dccn.DSC_3011020.09_236	rest
V1005	Magnetic Resonance Imaging	TrioTim	Siemens	sub-V1005_task-visual_bold	sub-V1005/func/sub-V1005_task-visual_bold.nii	Donders Repository	http://hdl.handle.net/11633/di.dccn.DSC_3011020.09_236	http://hdl.handle.net/11633/di.dccn.DSC_3011020.09_236	visual
V1006	Magnetic Resonance Imaging	TrioTim	Siemens	sub-V1006_space-CTF_T1w	sub-V1006/anat/sub-V1006_space-CTF_T1w.nii	Donders Repository	http://hdl.handle.net/11633/di.dccn.DSC_3011020.09_236	http://hdl.handle.net/11633/di.dccn.DSC_3011020.09_236
V1006	Magnetic Resonance Imaging	TrioTim	Siemens	sub-V1006_T1w	sub-V1006/anat/sub-V1006_T1w.nii	Donders Repository	http://hdl.handle.net/11633/di.dccn.DSC_3011020.09_236	http://hdl.handle.net/11633/di.dccn.DSC_3011020.09_236
V1006	Magnetic Resonance Imaging	TrioTim	Siemens	sub-V1006_dwi	sub-V1006/dwi/sub-V1006_dwi.nii	Donders Repository	http://hdl.handle.net/11633/di.dccn.DSC_3011020.09_236	http://hdl.handle.net/11633/di.dccn.DSC_3011020.09_236
V1006	Magnetic Resonance Imaging	TrioTim	Siemens	sub-V1006_task-rest_bold	sub-V1006/func/sub-V1006_task-rest_bold.nii	Donders Repository	http://hdl.handle.net/11633/di.dccn.DSC_3011020.09_236	http://hdl.handle.net/11633/di.dccn.DSC_3011020.09_236	rest
V1006	Magnetic Resonance Imaging	TrioTim	Siemens	sub-V1006_task-visual_bold	sub-V1006/func/sub-V1006_task-visual_bold.nii	Donders Repository	http://hdl.handle.net/11633/di.dccn.DSC_3011020.09_236	http://hdl.handle.net/11633/di.dccn.DSC_3011020.09_236	visual
V1007	Magnetic Resonance Imaging	TrioTim	Siemens	sub-V1007_space-CTF_T1w	sub-V1007/anat/sub-V1007_space-CTF_T1w.nii	Donders Repository	http://hdl.handle.net/11633/di.dccn.DSC_3011020.09_236	http://hdl.handle.net/11633/di.dccn.DSC_3011020.09_236
V1007	Magnetic Resonance Imaging	TrioTim	Siemens	sub-V1007_T1w	sub-V1007/anat/sub-V1007_T1w.nii	Donders Repository	http://hdl.handle.net/11633/di.dccn.DSC_3011020.09_236	http://hdl.handle.net/11633/di.dccn.DSC_3011020.09_236
V1007	Magnetic Resonance Imaging	TrioTim	Siemens	sub-V1007_dwi	sub-V1007/dwi/sub-V1007_dwi.nii	Donders Repository	http://hdl.handle.net/11633/di.dccn.DSC_3011020.09_236	http://hdl.handle.net/11633/di.dccn.DSC_3011020.09_236
V1007	Magnetic Resonance Imaging	TrioTim	Siemens	sub-V1007_task-rest_bold	sub-V1007/func/sub-V1007_task-rest_bold.nii	Donders Repository	http://hdl.handle.net/11633/di.dccn.DSC_3011020.09_236	http://hdl.handle.net/11633/di.dccn.DSC_3011020.09_236	rest
V1007	Magnetic Resonance Imaging	TrioTim	Siemens	sub-V1007_task-visual_bold	sub-V1007/func/sub-V1007_task-visual_bold.nii	Donders Repository	http://hdl.handle.net/11633/di.dccn.DSC_3011020.09_236	http://hdl.handle.net/11633/di.dccn.DSC_3011020.09_236	visual
V1008	Magnetic Resonance Imaging	TrioTim	Siemens	sub-V1008_space-CTF_T1w	sub-V1008/anat/sub-V1008_space-CTF_T1w.nii	Donders Repository	http://hdl.handle.net/11633/di.dccn.DSC_3011020.09_236	http://hdl.handle.net/11633/di.dccn.DSC_3011020.09_236
V1008	Magnetic Resonance Imaging	TrioTim	Siemens	sub-V1008_T1w	sub-V1008/anat/sub-V1008_T1w.nii	Donders Repository	http://hdl.handle.net/11633/di.dccn.DSC_3011020.09_236	http://hdl.handle.net/11633/di.dccn.DSC_3011020.09_236
V1008	Magnetic Resonance Imaging	TrioTim	Siemens	sub-V1008_dwi	sub-V1008/dwi/sub-V1008_dwi.nii	Donders Repository	http://hdl.handle.net/11633/di.dccn.DSC_3011020.09_236	http://hdl.handle.net/11633/di.dccn.DSC_3011020.09_236
V1008	Magnetic Resonance Imaging	TrioTim	Siemens	sub-V1008_task-rest_bold	sub-V1008/func/sub-V1008_task-rest_bold.nii	Donders Repository	http://hdl.handle.net/11633/di.dccn.DSC_3011020.09_236	http://hdl.handle.net/11633/di.dccn.DSC_3011020.09_236	rest
V1008	Magnetic Resonance Imaging	TrioTim	Siemens	sub-V1008_task-visual_bold	sub-V1008/func/sub-V1008_task-visual_bold.nii	Donders Repository	http://hdl.handle.net/11633/di.dccn.DSC_3011020.09_236	http://hdl.handle.net/11633/di.dccn.DSC_3011020.09_236	visual
V1009	Magnetic Resonance Imaging	TrioTim	Siemens	sub-V1009_space-CTF_T1w	sub-V1009/anat/sub-V1009_space-CTF_T1w.nii	Donders Repository	http://hdl.handle.net/11633/di.dccn.DSC_3011020.09_236	http://hdl.handle.net/11633/di.dccn.DSC_3011020.09_236
V1009	Magnetic Resonance Imaging	TrioTim	Siemens	sub-V1009_T1w	sub-V1009/anat/sub-V1009_T1w.nii	Donders Repository	http://hdl.handle.net/11633/di.dccn.DSC_3011020.09_236	http://hdl.handle.net/11633/di.dccn.DSC_3011020.09_236
V1009	Magnetic Resonance Imaging	TrioTim	Siemens	sub-V1009_dwi	sub-V1009/dwi/sub-V1009_dwi.nii	Donders Repository	http://hdl.handle.net/11633/di.dccn.DSC_3011020.09_236	http://hdl.handle.net/11633/di.dccn.DSC_3011020.09_236
V1009	Magnetic Resonance Imaging	TrioTim	Siemens	sub-V1009_task-rest_bold	sub-V1009/func/sub-V1009_task-rest_bold.nii	Donders Repository	http://hdl.handle.net/11633/di.dccn.DSC_3011020.09_236	http://hdl.handle.net/11633/di.dccn.DSC_3011020.09_236	rest
V1009	Magnetic Resonance Imaging	TrioTim	Siemens	sub-V1009_task-visual_bold	sub-V1009/func/sub-V1009_task-visual_bold.nii	Donders Repository	http://hdl.handle.net/11633/di.dccn.DSC_3011020.09_236	http://hdl.handle.net/11633/di.dccn.DSC_3011020.09_236	visual
V1010	Magnetic Resonance Imaging	TrioTim	Siemens	sub-V1010_space-CTF_T1w	sub-V1010/anat/sub-V1010_space-CTF_T1w.nii	Donders Repository	http://hdl.handle.net/11633/di.dccn.DSC_3011020.09_236	http://hdl.handle.net/11633/di.dccn.DSC_3011020.09_236
V1010	Magnetic Resonance Imaging	TrioTim	Siemens	sub-V1010_T1w	sub-V1010/anat/sub-V1010_T1w.nii	Donders Repository	http://hdl.handle.net/11633/di.dccn.DSC_3011020.09_236	http://hdl.handle.net/11633/di.dccn.DSC_3011020.09_236
V1010	Magnetic Resonance Imaging	TrioTim	Siemens	sub-V1010_dwi	sub-V1010/dwi/sub-V1010_dwi.nii	Donders Repository	http://hdl.handle.net/11633/di.dccn.DSC_3011020.09_236	http://hdl.handle.net/11633/di.dccn.DSC_3011020.09_236
V1010	Magnetic Resonance Imaging	TrioTim	Siemens	sub-V1010_task-rest_bold	sub-V1010/func/sub-V1010_task-rest_bold.nii	Donders Repository	http://hdl.handle.net/11633/di.dccn.DSC_3011020.09_236	http://hdl.handle.net/11633/di.dccn.DSC_3011020.09_236	rest
V1010	Magnetic Resonance Imaging	TrioTim	Siemens	sub-V1010_task-visual_bold	sub-V1010/func/sub-V1010_task-visual_bold.nii	Donders Repository	http://hdl.handle.net/11633/di.dccn.DSC_3011020.09_236	http://hdl.handle.net/11633/di.dccn.DSC_3011020.09_236	visual
V1011	Magnetic Resonance Imaging	TrioTim	Siemens	sub-V1011_space-CTF_T1w	sub-V1011/anat/sub-V1011_space-CTF_T1w.nii	Donders Repository	http://hdl.handle.net/11633/di.dccn.DSC_3011020.09_236	http://hdl.handle.net/11633/di.dccn.DSC_3011020.09_236
V1011	Magnetic Resonance Imaging	TrioTim	Siemens	sub-V1011_T1w	sub-V1011/anat/sub-V1011_T1w.nii	Donders Repository	http://hdl.handle.net/11633/di.dccn.DSC_3011020.09_236	http://hdl.handle.net/11633/di.dccn.DSC_3011020.09_236
V1011	Magnetic Resonance Imaging	TrioTim	Siemens	sub-V1011_dwi	sub-V1011/dwi/sub-V1011_dwi.nii	Donders Repository	http://hdl.handle.net/11633/di.dccn.DSC_3011020.09_236	http://hdl.handle.net/11633/di.dccn.DSC_3011020.09_236
V1011	Magnetic Resonance Imaging	TrioTim	Siemens	sub-V1011_task-rest_bold	sub-V1011/func/sub-V1011_task-rest_bold.nii	Donders Repository	http://hdl.handle.net/11633/di.dccn.DSC_3011020.09_236	http://hdl.handle.net/11633/di.dccn.DSC_3011020.09_236	rest
V1011	Magnetic Resonance Imaging	TrioTim	Siemens	sub-V1011_task-visual_bold	sub-V1011/func/sub-V1011_task-visual_bold.nii	Donders Repository	http://hdl.handle.net/11633/di.dccn.DSC_3011020.09_236	http://hdl.handle.net/11633/di.dccn.DSC_3011020.09_236	visual
V1012	Magnetic Resonance Imaging	TrioTim	Siemens	sub-V1012_space-CTF_T1w	sub-V1012/anat/sub-V1012_space-CTF_T1w.nii	Donders Repository	http://hdl.handle.net/11633/di.dccn.DSC_3011020.09_236	http://hdl.handle.net/11633/di.dccn.DSC_3011020.09_236
V1012	Magnetic Resonance Imaging	TrioTim	Siemens	sub-V1012_T1w	sub-V1012/anat/sub-V1012_T1w.nii	Donders Repository	http://hdl.handle.net/11633/di.dccn.DSC_3011020.09_236	http://hdl.handle.net/11633/di.dccn.DSC_3011020.09_236
V1012	Magnetic Resonance Imaging	TrioTim	Siemens	sub-V1012_dwi	sub-V1012/dwi/sub-V1012_dwi.nii	Donders Repository	http://hdl.handle.net/11633/di.dccn.DSC_3011020.09_236	http://hdl.handle.net/11633/di.dccn.DSC_3011020.09_236
V1012	Magnetic Resonance Imaging	TrioTim	Siemens	sub-V1012_task-rest_bold	sub-V1012/func/sub-V1012_task-rest_bold.nii	Donders Repository	http://hdl.handle.net/11633/di.dccn.DSC_3011020.09_236	http://hdl.handle.net/11633/di.dccn.DSC_3011020.09_236	rest
V1012	Magnetic Resonance Imaging	TrioTim	Siemens	sub-V1012_task-visual_bold	sub-V1012/func/sub-V1012_task-visual_bold.nii	Donders Repository	http://hdl.handle.net/11633/di.dccn.DSC_3011020.09_236	http://hdl.handle.net/11633/di.dccn.DSC_3011020.09_236	visual
V1013	Magnetic Resonance Imaging	TrioTim	Siemens	sub-V1013_space-CTF_T1w	sub-V1013/anat/sub-V1013_space-CTF_T1w.nii	Donders Repository	http://hdl.handle.net/11633/di.dccn.DSC_3011020.09_236	http://hdl.handle.net/11633/di.dccn.DSC_3011020.09_236
V1013	Magnetic Resonance Imaging	TrioTim	Siemens	sub-V1013_T1w	sub-V1013/anat/sub-V1013_T1w.nii	Donders Repository	http://hdl.handle.net/11633/di.dccn.DSC_3011020.09_236	http://hdl.handle.net/11633/di.dccn.DSC_3011020.09_236
V1013	Magnetic Resonance Imaging	TrioTim	Siemens	sub-V1013_dwi	sub-V1013/dwi/sub-V1013_dwi.nii	Donders Repository	http://hdl.handle.net/11633/di.dccn.DSC_3011020.09_236	http://hdl.handle.net/11633/di.dccn.DSC_3011020.09_236
V1013	Magnetic Resonance Imaging	TrioTim	Siemens	sub-V1013_task-rest_bold	sub-V1013/func/sub-V1013_task-rest_bold.nii	Donders Repository	http://hdl.handle.net/11633/di.dccn.DSC_3011020.09_236	http://hdl.handle.net/11633/di.dccn.DSC_3011020.09_236	rest
V1013	Magnetic Resonance Imaging	TrioTim	Siemens	sub-V1013_task-visual_bold	sub-V1013/func/sub-V1013_task-visual_bold.nii	Donders Repository	http://hdl.handle.net/11633/di.dccn.DSC_3011020.09_236	http://hdl.handle.net/11633/di.dccn.DSC_3011020.09_236	visual
V1015	Magnetic Resonance Imaging	TrioTim	Siemens	sub-V1015_space-CTF_T1w	sub-V1015/anat/sub-V1015_space-CTF_T1w.nii	Donders Repository	http://hdl.handle.net/11633/di.dccn.DSC_3011020.09_236	http://hdl.handle.net/11633/di.dccn.DSC_3011020.09_236
V1015	Magnetic Resonance Imaging	TrioTim	Siemens	sub-V1015_T1w	sub-V1015/anat/sub-V1015_T1w.nii	Donders Repository	http://hdl.handle.net/11633/di.dccn.DSC_3011020.09_236	http://hdl.handle.net/11633/di.dccn.DSC_3011020.09_236
V1015	Magnetic Resonance Imaging	TrioTim	Siemens	sub-V1015_dwi	sub-V1015/dwi/sub-V1015_dwi.nii	Donders Repository	http://hdl.handle.net/11633/di.dccn.DSC_3011020.09_236	http://hdl.handle.net/11633/di.dccn.DSC_3011020.09_236
V1015	Magnetic Resonance Imaging	TrioTim	Siemens	sub-V1015_task-rest_bold	sub-V1015/func/sub-V1015_task-rest_bold.nii	Donders Repository	http://hdl.handle.net/11633/di.dccn.DSC_3011020.09_236	http://hdl.handle.net/11633/di.dccn.DSC_3011020.09_236	rest
V1015	Magnetic Resonance Imaging	TrioTim	Siemens	sub-V1015_task-visual_bold	sub-V1015/func/sub-V1015_task-visual_bold.nii	Donders Repository	http://hdl.handle.net/11633/di.dccn.DSC_3011020.09_236	http://hdl.handle.net/11633/di.dccn.DSC_3011020.09_236	visual
V1016	Magnetic Resonance Imaging	TrioTim	Siemens	sub-V1016_space-CTF_T1w	sub-V1016/anat/sub-V1016_space-CTF_T1w.nii	Donders Repository	http://hdl.handle.net/11633/di.dccn.DSC_3011020.09_236	http://hdl.handle.net/11633/di.dccn.DSC_3011020.09_236
V1016	Magnetic Resonance Imaging	TrioTim	Siemens	sub-V1016_T1w	sub-V1016/anat/sub-V1016_T1w.nii	Donders Repository	http://hdl.handle.net/11633/di.dccn.DSC_3011020.09_236	http://hdl.handle.net/11633/di.dccn.DSC_3011020.09_236
V1016	Magnetic Resonance Imaging	TrioTim	Siemens	sub-V1016_dwi	sub-V1016/dwi/sub-V1016_dwi.nii	Donders Repository	http://hdl.handle.net/11633/di.dccn.DSC_3011020.09_236	http://hdl.handle.net/11633/di.dccn.DSC_3011020.09_236
V1016	Magnetic Resonance Imaging	TrioTim	Siemens	sub-V1016_task-rest_bold	sub-V1016/func/sub-V1016_task-rest_bold.nii	Donders Repository	http://hdl.handle.net/11633/di.dccn.DSC_3011020.09_236	http://hdl.handle.net/11633/di.dccn.DSC_3011020.09_236	rest
V1016	Magnetic Resonance Imaging	TrioTim	Siemens	sub-V1016_task-visual_bold	sub-V1016/func/sub-V1016_task-visual_bold.nii	Donders Repository	http://hdl.handle.net/11633/di.dccn.DSC_3011020.09_236	http://hdl.handle.net/11633/di.dccn.DSC_3011020.09_236	visual
V1017	Magnetic Resonance Imaging	TrioTim	Siemens	sub-V1017_space-CTF_T1w	sub-V1017/anat/sub-V1017_space-CTF_T1w.nii	Donders Repository	http://hdl.handle.net/11633/di.dccn.DSC_3011020.09_236	http://hdl.handle.net/11633/di.dccn.DSC_3011020.09_236
V1017	Magnetic Resonance Imaging	TrioTim	Siemens	sub-V1017_T1w	sub-V1017/anat/sub-V1017_T1w.nii	Donders Repository	http://hdl.handle.net/11633/di.dccn.DSC_3011020.09_236	http://hdl.handle.net/11633/di.dccn.DSC_3011020.09_236
V1017	Magnetic Resonance Imaging	TrioTim	Siemens	sub-V1017_dwi	sub-V1017/dwi/sub-V1017_dwi.nii	Donders Repository	http://hdl.handle.net/11633/di.dccn.DSC_3011020.09_236	http://hdl.handle.net/11633/di.dccn.DSC_3011020.09_236
V1017	Magnetic Resonance Imaging	TrioTim	Siemens	sub-V1017_task-rest_bold	sub-V1017/func/sub-V1017_task-rest_bold.nii	Donders Repository	http://hdl.handle.net/11633/di.dccn.DSC_3011020.09_236	http://hdl.handle.net/11633/di.dccn.DSC_3011020.09_236	rest
V1017	Magnetic Resonance Imaging	TrioTim	Siemens	sub-V1017_task-visual_bold	sub-V1017/func/sub-V1017_task-visual_bold.nii	Donders Repository	http://hdl.handle.net/11633/di.dccn.DSC_3011020.09_236	http://hdl.handle.net/11633/di.dccn.DSC_3011020.09_236	visual
V1019	Magnetic Resonance Imaging	TrioTim	Siemens	sub-V1019_space-CTF_T1w	sub-V1019/anat/sub-V1019_space-CTF_T1w.nii	Donders Repository	http://hdl.handle.net/11633/di.dccn.DSC_3011020.09_236	http://hdl.handle.net/11633/di.dccn.DSC_3011020.09_236
V1019	Magnetic Resonance Imaging	TrioTim	Siemens	sub-V1019_T1w	sub-V1019/anat/sub-V1019_T1w.nii	Donders Repository	http://hdl.handle.net/11633/di.dccn.DSC_3011020.09_236	http://hdl.handle.net/11633/di.dccn.DSC_3011020.09_236
V1019	Magnetic Resonance Imaging	TrioTim	Siemens	sub-V1019_dwi	sub-V1019/dwi/sub-V1019_dwi.nii	Donders Repository	http://hdl.handle.net/11633/di.dccn.DSC_3011020.09_236	http://hdl.handle.net/11633/di.dccn.DSC_3011020.09_236
V1019	Magnetic Resonance Imaging	TrioTim	Siemens	sub-V1019_task-rest_bold	sub-V1019/func/sub-V1019_task-rest_bold.nii	Donders Repository	http://hdl.handle.net/11633/di.dccn.DSC_3011020.09_236	http://hdl.handle.net/11633/di.dccn.DSC_3011020.09_236	rest
V1019	Magnetic Resonance Imaging	TrioTim	Siemens	sub-V1019_task-visual_bold	sub-V1019/func/sub-V1019_task-visual_bold.nii	Donders Repository	http://hdl.handle.net/11633/di.dccn.DSC_3011020.09_236	http://hdl.handle.net/11633/di.dccn.DSC_3011020.09_236	visual
V1020	Magnetic Resonance Imaging	TrioTim	Siemens	sub-V1020_space-CTF_T1w	sub-V1020/anat/sub-V1020_space-CTF_T1w.nii	Donders Repository	http://hdl.handle.net/11633/di.dccn.DSC_3011020.09_236	http://hdl.handle.net/11633/di.dccn.DSC_3011020.09_236
V1020	Magnetic Resonance Imaging	TrioTim	Siemens	sub-V1020_T1w	sub-V1020/anat/sub-V1020_T1w.nii	Donders Repository	http://hdl.handle.net/11633/di.dccn.DSC_3011020.09_236	http://hdl.handle.net/11633/di.dccn.DSC_3011020.09_236
V1020	Magnetic Resonance Imaging	TrioTim	Siemens	sub-V1020_dwi	sub-V1020/dwi/sub-V1020_dwi.nii	Donders Repository	http://hdl.handle.net/11633/di.dccn.DSC_3011020.09_236	http://hdl.handle.net/11633/di.dccn.DSC_3011020.09_236
V1020	Magnetic Resonance Imaging	TrioTim	Siemens	sub-V1020_task-rest_bold	sub-V1020/func/sub-V1020_task-rest_bold.nii	Donders Repository	http://hdl.handle.net/11633/di.dccn.DSC_3011020.09_236	http://hdl.handle.net/11633/di.dccn.DSC_3011020.09_236	rest
V1020	Magnetic Resonance Imaging	TrioTim	Siemens	sub-V1020_task-visual_bold	sub-V1020/func/sub-V1020_task-visual_bold.nii	Donders Repository	http://hdl.handle.net/11633/di.dccn.DSC_3011020.09_236	http://hdl.handle.net/11633/di.dccn.DSC_3011020.09_236	visual
V1022	Magnetic Resonance Imaging	TrioTim	Siemens	sub-V1022_space-CTF_T1w	sub-V1022/anat/sub-V1022_space-CTF_T1w.nii	Donders Repository	http://hdl.handle.net/11633/di.dccn.DSC_3011020.09_236	http://hdl.handle.net/11633/di.dccn.DSC_3011020.09_236
V1022	Magnetic Resonance Imaging	TrioTim	Siemens	sub-V1022_T1w	sub-V1022/anat/sub-V1022_T1w.nii	Donders Repository	http://hdl.handle.net/11633/di.dccn.DSC_3011020.09_236	http://hdl.handle.net/11633/di.dccn.DSC_3011020.09_236
V1022	Magnetic Resonance Imaging	TrioTim	Siemens	sub-V1022_dwi	sub-V1022/dwi/sub-V1022_dwi.nii	Donders Repository	http://hdl.handle.net/11633/di.dccn.DSC_3011020.09_236	http://hdl.handle.net/11633/di.dccn.DSC_3011020.09_236
V1022	Magnetic Resonance Imaging	TrioTim	Siemens	sub-V1022_task-rest_bold	sub-V1022/func/sub-V1022_task-rest_bold.nii	Donders Repository	http://hdl.handle.net/11633/di.dccn.DSC_3011020.09_236	http://hdl.handle.net/11633/di.dccn.DSC_3011020.09_236	rest
V1022	Magnetic Resonance Imaging	TrioTim	Siemens	sub-V1022_task-visual_bold	sub-V1022/func/sub-V1022_task-visual_bold.nii	Donders Repository	http://hdl.handle.net/11633/di.dccn.DSC_3011020.09_236	http://hdl.handle.net/11633/di.dccn.DSC_3011020.09_236	visual
V1024	Magnetic Resonance Imaging	TrioTim	Siemens	sub-V1024_space-CTF_T1w	sub-V1024/anat/sub-V1024_space-CTF_T1w.nii	Donders Repository	http://hdl.handle.net/11633/di.dccn.DSC_3011020.09_236	http://hdl.handle.net/11633/di.dccn.DSC_3011020.09_236
V1024	Magnetic Resonance Imaging	TrioTim	Siemens	sub-V1024_T1w	sub-V1024/anat/sub-V1024_T1w.nii	Donders Repository	http://hdl.handle.net/11633/di.dccn.DSC_3011020.09_236	http://hdl.handle.net/11633/di.dccn.DSC_3011020.09_236
V1024	Magnetic Resonance Imaging	TrioTim	Siemens	sub-V1024_dwi	sub-V1024/dwi/sub-V1024_dwi.nii	Donders Repository	http://hdl.handle.net/11633/di.dccn.DSC_3011020.09_236	http://hdl.handle.net/11633/di.dccn.DSC_3011020.09_236
V1024	Magnetic Resonance Imaging	TrioTim	Siemens	sub-V1024_task-rest_bold	sub-V1024/func/sub-V1024_task-rest_bold.nii	Donders Repository	http://hdl.handle.net/11633/di.dccn.DSC_3011020.09_236	http://hdl.handle.net/11633/di.dccn.DSC_3011020.09_236	rest
V1024	Magnetic Resonance Imaging	TrioTim	Siemens	sub-V1024_task-visual_bold	sub-V1024/func/sub-V1024_task-visual_bold.nii	Donders Repository	http://hdl.handle.net/11633/di.dccn.DSC_3011020.09_236	http://hdl.handle.net/11633/di.dccn.DSC_3011020.09_236	visual
V1025	Magnetic Resonance Imaging	TrioTim	Siemens	sub-V1025_space-CTF_T1w	sub-V1025/anat/sub-V1025_space-CTF_T1w.nii	Donders Repository	http://hdl.handle.net/11633/di.dccn.DSC_3011020.09_236	http://hdl.handle.net/11633/di.dccn.DSC_3011020.09_236
V1025	Magnetic Resonance Imaging	TrioTim	Siemens	sub-V1025_T1w	sub-V1025/anat/sub-V1025_T1w.nii	Donders Repository	http://hdl.handle.net/11633/di.dccn.DSC_3011020.09_236	http://hdl.handle.net/11633/di.dccn.DSC_3011020.09_236
V1025	Magnetic Resonance Imaging	TrioTim	Siemens	sub-V1025_dwi	sub-V1025/dwi/sub-V1025_dwi.nii	Donders Repository	http://hdl.handle.net/11633/di.dccn.DSC_3011020.09_236	http://hdl.handle.net/11633/di.dccn.DSC_3011020.09_236
V1025	Magnetic Resonance Imaging	TrioTim	Siemens	sub-V1025_task-visual_bold	sub-V1025/func/sub-V1025_task-visual_bold.nii	Donders Repository	http://hdl.handle.net/11633/di.dccn.DSC_3011020.09_236	http://hdl.handle.net/11633/di.dccn.DSC_3011020.09_236	visual
V1026	Magnetic Resonance Imaging	TrioTim	Siemens	sub-V1026_space-CTF_T1w	sub-V1026/anat/sub-V1026_space-CTF_T1w.nii	Donders Repository	http://hdl.handle.net/11633/di.dccn.DSC_3011020.09_236	http://hdl.handle.net/11633/di.dccn.DSC_3011020.09_236
V1026	Magnetic Resonance Imaging	TrioTim	Siemens	sub-V1026_T1w	sub-V1026/anat/sub-V1026_T1w.nii	Donders Repository	http://hdl.handle.net/11633/di.dccn.DSC_3011020.09_236	http://hdl.handle.net/11633/di.dccn.DSC_3011020.09_236
V1026	Magnetic Resonance Imaging	TrioTim	Siemens	sub-V1026_dwi	sub-V1026/dwi/sub-V1026_dwi.nii	Donders Repository	http://hdl.handle.net/11633/di.dccn.DSC_3011020.09_236	http://hdl.handle.net/11633/di.dccn.DSC_3011020.09_236
V1026	Magnetic Resonance Imaging	TrioTim	Siemens	sub-V1026_task-rest_bold	sub-V1026/func/sub-V1026_task-rest_bold.nii	Donders Repository	http://hdl.handle.net/11633/di.dccn.DSC_3011020.09_236	http://hdl.handle.net/11633/di.dccn.DSC_3011020.09_236	rest
V1026	Magnetic Resonance Imaging	TrioTim	Siemens	sub-V1026_task-visual_bold	sub-V1026/func/sub-V1026_task-visual_bold.nii	Donders Repository	http://hdl.handle.net/11633/di.dccn.DSC_3011020.09_236	http://hdl.handle.net/11633/di.dccn.DSC_3011020.09_236	visual
V1027	Magnetic Resonance Imaging	TrioTim	Siemens	sub-V1027_space-CTF_T1w	sub-V1027/anat/sub-V1027_space-CTF_T1w.nii	Donders Repository	http://hdl.handle.net/11633/di.dccn.DSC_3011020.09_236	http://hdl.handle.net/11633/di.dccn.DSC_3011020.09_236
V1027	Magnetic Resonance Imaging	TrioTim	Siemens	sub-V1027_T1w	sub-V1027/anat/sub-V1027_T1w.nii	Donders Repository	http://hdl.handle.net/11633/di.dccn.DSC_3011020.09_236	http://hdl.handle.net/11633/di.dccn.DSC_3011020.09_236
V1027	Magnetic Resonance Imaging	TrioTim	Siemens	sub-V1027_dwi	sub-V1027/dwi/sub-V1027_dwi.nii	Donders Repository	http://hdl.handle.net/11633/di.dccn.DSC_3011020.09_236	http://hdl.handle.net/11633/di.dccn.DSC_3011020.09_236
V1027	Magnetic Resonance Imaging	TrioTim	Siemens	sub-V1027_task-rest_bold	sub-V1027/func/sub-V1027_task-rest_bold.nii	Donders Repository	http://hdl.handle.net/11633/di.dccn.DSC_3011020.09_236	http://hdl.handle.net/11633/di.dccn.DSC_3011020.09_236	rest
V1027	Magnetic Resonance Imaging	TrioTim	Siemens	sub-V1027_task-visual_bold	sub-V1027/func/sub-V1027_task-visual_bold.nii	Donders Repository	http://hdl.handle.net/11633/di.dccn.DSC_3011020.09_236	http://hdl.handle.net/11633/di.dccn.DSC_3011020.09_236	visual
V1028	Magnetic Resonance Imaging	TrioTim	Siemens	sub-V1028_space-CTF_T1w	sub-V1028/anat/sub-V1028_space-CTF_T1w.nii	Donders Repository	http://hdl.handle.net/11633/di.dccn.DSC_3011020.09_236	http://hdl.handle.net/11633/di.dccn.DSC_3011020.09_236
V1028	Magnetic Resonance Imaging	TrioTim	Siemens	sub-V1028_T1w	sub-V1028/anat/sub-V1028_T1w.nii	Donders Repository	http://hdl.handle.net/11633/di.dccn.DSC_3011020.09_236	http://hdl.handle.net/11633/di.dccn.DSC_3011020.09_236
V1028	Magnetic Resonance Imaging	TrioTim	Siemens	sub-V1028_dwi	sub-V1028/dwi/sub-V1028_dwi.nii	Donders Repository	http://hdl.handle.net/11633/di.dccn.DSC_3011020.09_236	http://hdl.handle.net/11633/di.dccn.DSC_3011020.09_236
V1028	Magnetic Resonance Imaging	TrioTim	Siemens	sub-V1028_task-rest_bold	sub-V1028/func/sub-V1028_task-rest_bold.nii	Donders Repository	http://hdl.handle.net/11633/di.dccn.DSC_3011020.09_236	http://hdl.handle.net/11633/di.dccn.DSC_3011020.09_236	rest
V1028	Magnetic Resonance Imaging	TrioTim	Siemens	sub-V1028_task-visual_bold	sub-V1028/func/sub-V1028_task-visual_bold.nii	Donders Repository	http://hdl.handle.net/11633/di.dccn.DSC_3011020.09_236	http://hdl.handle.net/11633/di.dccn.DSC_3011020.09_236	visual
V1029	Magnetic Resonance Imaging	TrioTim	Siemens	sub-V1029_space-CTF_T1w	sub-V1029/anat/sub-V1029_space-CTF_T1w.nii	Donders Repository	http://hdl.handle.net/11633/di.dccn.DSC_3011020.09_236	http://hdl.handle.net/11633/di.dccn.DSC_3011020.09_236
V1029	Magnetic Resonance Imaging	TrioTim	Siemens	sub-V1029_T1w	sub-V1029/anat/sub-V1029_T1w.nii	Donders Repository	http://hdl.handle.net/11633/di.dccn.DSC_3011020.09_236	http://hdl.handle.net/11633/di.dccn.DSC_3011020.09_236
V1029	Magnetic Resonance Imaging	TrioTim	Siemens	sub-V1029_dwi	sub-V1029/dwi/sub-V1029_dwi.nii	Donders Repository	http://hdl.handle.net/11633/di.dccn.DSC_3011020.09_236	http://hdl.handle.net/11633/di.dccn.DSC_3011020.09_236
V1029	Magnetic Resonance Imaging	TrioTim	Siemens	sub-V1029_task-rest_bold	sub-V1029/func/sub-V1029_task-rest_bold.nii	Donders Repository	http://hdl.handle.net/11633/di.dccn.DSC_3011020.09_236	http://hdl.handle.net/11633/di.dccn.DSC_3011020.09_236	rest
V1029	Magnetic Resonance Imaging	TrioTim	Siemens	sub-V1029_task-visual_bold	sub-V1029/func/sub-V1029_task-visual_bold.nii	Donders Repository	http://hdl.handle.net/11633/di.dccn.DSC_3011020.09_236	http://hdl.handle.net/11633/di.dccn.DSC_3011020.09_236	visual
V1030	Magnetic Resonance Imaging	TrioTim	Siemens	sub-V1030_space-CTF_T1w	sub-V1030/anat/sub-V1030_space-CTF_T1w.nii	Donders Repository	http://hdl.handle.net/11633/di.dccn.DSC_3011020.09_236	http://hdl.handle.net/11633/di.dccn.DSC_3011020.09_236
V1030	Magnetic Resonance Imaging	TrioTim	Siemens	sub-V1030_T1w	sub-V1030/anat/sub-V1030_T1w.nii	Donders Repository	http://hdl.handle.net/11633/di.dccn.DSC_3011020.09_236	http://hdl.handle.net/11633/di.dccn.DSC_3011020.09_236
V1030	Magnetic Resonance Imaging	TrioTim	Siemens	sub-V1030_dwi	sub-V1030/dwi/sub-V1030_dwi.nii	Donders Repository	http://hdl.handle.net/11633/di.dccn.DSC_3011020.09_236	http://hdl.handle.net/11633/di.dccn.DSC_3011020.09_236
V1030	Magnetic Resonance Imaging	TrioTim	Siemens	sub-V1030_task-rest_bold	sub-V1030/func/sub-V1030_task-rest_bold.nii	Donders Repository	http://hdl.handle.net/11633/di.dccn.DSC_3011020.09_236	http://hdl.handle.net/11633/di.dccn.DSC_3011020.09_236	rest
V1030	Magnetic Resonance Imaging	TrioTim	Siemens	sub-V1030_task-visual_bold	sub-V1030/func/sub-V1030_task-visual_bold.nii	Donders Repository	http://hdl.handle.net/11633/di.dccn.DSC_3011020.09_236	http://hdl.handle.net/11633/di.dccn.DSC_3011020.09_236	visual
V1031	Magnetic Resonance Imaging	TrioTim	Siemens	sub-V1031_space-CTF_T1w	sub-V1031/anat/sub-V1031_space-CTF_T1w.nii	Donders Repository	http://hdl.handle.net/11633/di.dccn.DSC_3011020.09_236	http://hdl.handle.net/11633/di.dccn.DSC_3011020.09_236
V1031	Magnetic Resonance Imaging	TrioTim	Siemens	sub-V1031_T1w	sub-V1031/anat/sub-V1031_T1w.nii	Donders Repository	http://hdl.handle.net/11633/di.dccn.DSC_3011020.09_236	http://hdl.handle.net/11633/di.dccn.DSC_3011020.09_236
V1031	Magnetic Resonance Imaging	TrioTim	Siemens	sub-V1031_dwi	sub-V1031/dwi/sub-V1031_dwi.nii	Donders Repository	http://hdl.handle.net/11633/di.dccn.DSC_3011020.09_236	http://hdl.handle.net/11633/di.dccn.DSC_3011020.09_236
V1031	Magnetic Resonance Imaging	TrioTim	Siemens	sub-V1031_task-rest_bold	sub-V1031/func/sub-V1031_task-rest_bold.nii	Donders Repository	http://hdl.handle.net/11633/di.dccn.DSC_3011020.09_236	http://hdl.handle.net/11633/di.dccn.DSC_3011020.09_236	rest
V1031	Magnetic Resonance Imaging	TrioTim	Siemens	sub-V1031_task-visual_bold	sub-V1031/func/sub-V1031_task-visual_bold.nii	Donders Repository	http://hdl.handle.net/11633/di.dccn.DSC_3011020.09_236	http://hdl.handle.net/11633/di.dccn.DSC_3011020.09_236	visual
V1032	Magnetic Resonance Imaging	TrioTim	Siemens	sub-V1032_space-CTF_T1w	sub-V1032/anat/sub-V1032_space-CTF_T1w.nii	Donders Repository	http://hdl.handle.net/11633/di.dccn.DSC_3011020.09_236	http://hdl.handle.net/11633/di.dccn.DSC_3011020.09_236
V1032	Magnetic Resonance Imaging	TrioTim	Siemens	sub-V1032_T1w	sub-V1032/anat/sub-V1032_T1w.nii	Donders Repository	http://hdl.handle.net/11633/di.dccn.DSC_3011020.09_236	http://hdl.handle.net/11633/di.dccn.DSC_3011020.09_236
V1032	Magnetic Resonance Imaging	TrioTim	Siemens	sub-V1032_dwi	sub-V1032/dwi/sub-V1032_dwi.nii	Donders Repository	http://hdl.handle.net/11633/di.dccn.DSC_3011020.09_236	http://hdl.handle.net/11633/di.dccn.DSC_3011020.09_236
V1032	Magnetic Resonance Imaging	TrioTim	Siemens	sub-V1032_task-rest_bold	sub-V1032/func/sub-V1032_task-rest_bold.nii	Donders Repository	http://hdl.handle.net/11633/di.dccn.DSC_3011020.09_236	http://hdl.handle.net/11633/di.dccn.DSC_3011020.09_236	rest
V1032	Magnetic Resonance Imaging	TrioTim	Siemens	sub-V1032_task-visual_bold	sub-V1032/func/sub-V1032_task-visual_bold.nii	Donders Repository	http://hdl.handle.net/11633/di.dccn.DSC_3011020.09_236	http://hdl.handle.net/11633/di.dccn.DSC_3011020.09_236	visual
V1033	Magnetic Resonance Imaging	TrioTim	Siemens	sub-V1033_space-CTF_T1w	sub-V1033/anat/sub-V1033_space-CTF_T1w.nii	Donders Repository	http://hdl.handle.net/11633/di.dccn.DSC_3011020.09_236	http://hdl.handle.net/11633/di.dccn.DSC_3011020.09_236
V1033	Magnetic Resonance Imaging	TrioTim	Siemens	sub-V1033_T1w	sub-V1033/anat/sub-V1033_T1w.nii	Donders Repository	http://hdl.handle.net/11633/di.dccn.DSC_3011020.09_236	http://hdl.handle.net/11633/di.dccn.DSC_3011020.09_236
V1033	Magnetic Resonance Imaging	TrioTim	Siemens	sub-V1033_dwi	sub-V1033/dwi/sub-V1033_dwi.nii	Donders Repository	http://hdl.handle.net/11633/di.dccn.DSC_3011020.09_236	http://hdl.handle.net/11633/di.dccn.DSC_3011020.09_236
V1033	Magnetic Resonance Imaging	TrioTim	Siemens	sub-V1033_task-rest_bold	sub-V1033/func/sub-V1033_task-rest_bold.nii	Donders Repository	http://hdl.handle.net/11633/di.dccn.DSC_3011020.09_236	http://hdl.handle.net/11633/di.dccn.DSC_3011020.09_236	rest
V1033	Magnetic Resonance Imaging	TrioTim	Siemens	sub-V1033_task-visual_bold	sub-V1033/func/sub-V1033_task-visual_bold.nii	Donders Repository	http://hdl.handle.net/11633/di.dccn.DSC_3011020.09_236	http://hdl.handle.net/11633/di.dccn.DSC_3011020.09_236	visual
V1034	Magnetic Resonance Imaging	TrioTim	Siemens	sub-V1034_space-CTF_T1w	sub-V1034/anat/sub-V1034_space-CTF_T1w.nii	Donders Repository	http://hdl.handle.net/11633/di.dccn.DSC_3011020.09_236	http://hdl.handle.net/11633/di.dccn.DSC_3011020.09_236
V1034	Magnetic Resonance Imaging	TrioTim	Siemens	sub-V1034_T1w	sub-V1034/anat/sub-V1034_T1w.nii	Donders Repository	http://hdl.handle.net/11633/di.dccn.DSC_3011020.09_236	http://hdl.handle.net/11633/di.dccn.DSC_3011020.09_236
V1034	Magnetic Resonance Imaging	TrioTim	Siemens	sub-V1034_dwi	sub-V1034/dwi/sub-V1034_dwi.nii	Donders Repository	http://hdl.handle.net/11633/di.dccn.DSC_3011020.09_236	http://hdl.handle.net/11633/di.dccn.DSC_3011020.09_236
V1034	Magnetic Resonance Imaging	TrioTim	Siemens	sub-V1034_task-rest_bold	sub-V1034/func/sub-V1034_task-rest_bold.nii	Donders Repository	http://hdl.handle.net/11633/di.dccn.DSC_3011020.09_236	http://hdl.handle.net/11633/di.dccn.DSC_3011020.09_236	rest
V1034	Magnetic Resonance Imaging	TrioTim	Siemens	sub-V1034_task-visual_bold	sub-V1034/func/sub-V1034_task-visual_bold.nii	Donders Repository	http://hdl.handle.net/11633/di.dccn.DSC_3011020.09_236	http://hdl.handle.net/11633/di.dccn.DSC_3011020.09_236	visual
V1035	Magnetic Resonance Imaging	TrioTim	Siemens	sub-V1035_space-CTF_T1w	sub-V1035/anat/sub-V1035_space-CTF_T1w.nii	Donders Repository	http://hdl.handle.net/11633/di.dccn.DSC_3011020.09_236	http://hdl.handle.net/11633/di.dccn.DSC_3011020.09_236
V1035	Magnetic Resonance Imaging	TrioTim	Siemens	sub-V1035_T1w	sub-V1035/anat/sub-V1035_T1w.nii	Donders Repository	http://hdl.handle.net/11633/di.dccn.DSC_3011020.09_236	http://hdl.handle.net/11633/di.dccn.DSC_3011020.09_236
V1035	Magnetic Resonance Imaging	TrioTim	Siemens	sub-V1035_dwi	sub-V1035/dwi/sub-V1035_dwi.nii	Donders Repository	http://hdl.handle.net/11633/di.dccn.DSC_3011020.09_236	http://hdl.handle.net/11633/di.dccn.DSC_3011020.09_236
V1035	Magnetic Resonance Imaging	TrioTim	Siemens	sub-V1035_task-rest_bold	sub-V1035/func/sub-V1035_task-rest_bold.nii	Donders Repository	http://hdl.handle.net/11633/di.dccn.DSC_3011020.09_236	http://hdl.handle.net/11633/di.dccn.DSC_3011020.09_236	rest
V1035	Magnetic Resonance Imaging	TrioTim	Siemens	sub-V1035_task-visual_bold	sub-V1035/func/sub-V1035_task-visual_bold.nii	Donders Repository	http://hdl.handle.net/11633/di.dccn.DSC_3011020.09_236	http://hdl.handle.net/11633/di.dccn.DSC_3011020.09_236	visual
V1036	Magnetic Resonance Imaging	TrioTim	Siemens	sub-V1036_space-CTF_T1w	sub-V1036/anat/sub-V1036_space-CTF_T1w.nii	Donders Repository	http://hdl.handle.net/11633/di.dccn.DSC_3011020.09_236	http://hdl.handle.net/11633/di.dccn.DSC_3011020.09_236
V1036	Magnetic Resonance Imaging	TrioTim	Siemens	sub-V1036_T1w	sub-V1036/anat/sub-V1036_T1w.nii	Donders Repository	http://hdl.handle.net/11633/di.dccn.DSC_3011020.09_236	http://hdl.handle.net/11633/di.dccn.DSC_3011020.09_236
V1036	Magnetic Resonance Imaging	TrioTim	Siemens	sub-V1036_dwi	sub-V1036/dwi/sub-V1036_dwi.nii	Donders Repository	http://hdl.handle.net/11633/di.dccn.DSC_3011020.09_236	http://hdl.handle.net/11633/di.dccn.DSC_3011020.09_236
V1036	Magnetic Resonance Imaging	TrioTim	Siemens	sub-V1036_task-rest_bold	sub-V1036/func/sub-V1036_task-rest_bold.nii	Donders Repository	http://hdl.handle.net/11633/di.dccn.DSC_3011020.09_236	http://hdl.handle.net/11633/di.dccn.DSC_3011020.09_236	rest
V1036	Magnetic Resonance Imaging	TrioTim	Siemens	sub-V1036_task-visual_bold	sub-V1036/func/sub-V1036_task-visual_bold.nii	Donders Repository	http://hdl.handle.net/11633/di.dccn.DSC_3011020.09_236	http://hdl.handle.net/11633/di.dccn.DSC_3011020.09_236	visual
V1037	Magnetic Resonance Imaging	TrioTim	Siemens	sub-V1037_space-CTF_T1w	sub-V1037/anat/sub-V1037_space-CTF_T1w.nii	Donders Repository	http://hdl.handle.net/11633/di.dccn.DSC_3011020.09_236	http://hdl.handle.net/11633/di.dccn.DSC_3011020.09_236
V1037	Magnetic Resonance Imaging	TrioTim	Siemens	sub-V1037_T1w	sub-V1037/anat/sub-V1037_T1w.nii	Donders Repository	http://hdl.handle.net/11633/di.dccn.DSC_3011020.09_236	http://hdl.handle.net/11633/di.dccn.DSC_3011020.09_236
V1037	Magnetic Resonance Imaging	TrioTim	Siemens	sub-V1037_dwi	sub-V1037/dwi/sub-V1037_dwi.nii	Donders Repository	http://hdl.handle.net/11633/di.dccn.DSC_3011020.09_236	http://hdl.handle.net/11633/di.dccn.DSC_3011020.09_236
V1037	Magnetic Resonance Imaging	TrioTim	Siemens	sub-V1037_task-rest_bold	sub-V1037/func/sub-V1037_task-rest_bold.nii	Donders Repository	http://hdl.handle.net/11633/di.dccn.DSC_3011020.09_236	http://hdl.handle.net/11633/di.dccn.DSC_3011020.09_236	rest
V1037	Magnetic Resonance Imaging	TrioTim	Siemens	sub-V1037_task-visual_bold	sub-V1037/func/sub-V1037_task-visual_bold.nii	Donders Repository	http://hdl.handle.net/11633/di.dccn.DSC_3011020.09_236	http://hdl.handle.net/11633/di.dccn.DSC_3011020.09_236	visual
V1038	Magnetic Resonance Imaging	TrioTim	Siemens	sub-V1038_space-CTF_T1w	sub-V1038/anat/sub-V1038_space-CTF_T1w.nii	Donders Repository	http://hdl.handle.net/11633/di.dccn.DSC_3011020.09_236	http://hdl.handle.net/11633/di.dccn.DSC_3011020.09_236
V1038	Magnetic Resonance Imaging	TrioTim	Siemens	sub-V1038_T1w	sub-V1038/anat/sub-V1038_T1w.nii	Donders Repository	http://hdl.handle.net/11633/di.dccn.DSC_3011020.09_236	http://hdl.handle.net/11633/di.dccn.DSC_3011020.09_236
V1038	Magnetic Resonance Imaging	TrioTim	Siemens	sub-V1038_dwi	sub-V1038/dwi/sub-V1038_dwi.nii	Donders Repository	http://hdl.handle.net/11633/di.dccn.DSC_3011020.09_236	http://hdl.handle.net/11633/di.dccn.DSC_3011020.09_236
V1038	Magnetic Resonance Imaging	TrioTim	Siemens	sub-V1038_task-rest_bold	sub-V1038/func/sub-V1038_task-rest_bold.nii	Donders Repository	http://hdl.handle.net/11633/di.dccn.DSC_3011020.09_236	http://hdl.handle.net/11633/di.dccn.DSC_3011020.09_236	rest
V1038	Magnetic Resonance Imaging	TrioTim	Siemens	sub-V1038_task-visual_bold	sub-V1038/func/sub-V1038_task-visual_bold.nii	Donders Repository	http://hdl.handle.net/11633/di.dccn.DSC_3011020.09_236	http://hdl.handle.net/11633/di.dccn.DSC_3011020.09_236	visual
V1039	Magnetic Resonance Imaging	TrioTim	Siemens	sub-V1039_space-CTF_T1w	sub-V1039/anat/sub-V1039_space-CTF_T1w.nii	Donders Repository	http://hdl.handle.net/11633/di.dccn.DSC_3011020.09_236	http://hdl.handle.net/11633/di.dccn.DSC_3011020.09_236
V1039	Magnetic Resonance Imaging	TrioTim	Siemens	sub-V1039_T1w	sub-V1039/anat/sub-V1039_T1w.nii	Donders Repository	http://hdl.handle.net/11633/di.dccn.DSC_3011020.09_236	http://hdl.handle.net/11633/di.dccn.DSC_3011020.09_236
V1039	Magnetic Resonance Imaging	TrioTim	Siemens	sub-V1039_dwi	sub-V1039/dwi/sub-V1039_dwi.nii	Donders Repository	http://hdl.handle.net/11633/di.dccn.DSC_3011020.09_236	http://hdl.handle.net/11633/di.dccn.DSC_3011020.09_236
V1039	Magnetic Resonance Imaging	TrioTim	Siemens	sub-V1039_task-rest_bold	sub-V1039/func/sub-V1039_task-rest_bold.nii	Donders Repository	http://hdl.handle.net/11633/di.dccn.DSC_3011020.09_236	http://hdl.handle.net/11633/di.dccn.DSC_3011020.09_236	rest
V1039	Magnetic Resonance Imaging	TrioTim	Siemens	sub-V1039_task-visual_bold	sub-V1039/func/sub-V1039_task-visual_bold.nii	Donders Repository	http://hdl.handle.net/11633/di.dccn.DSC_3011020.09_236	http://hdl.handle.net/11633/di.dccn.DSC_3011020.09_236	visual
V1040	Magnetic Resonance Imaging	TrioTim	Siemens	sub-V1040_space-CTF_T1w	sub-V1040/anat/sub-V1040_space-CTF_T1w.nii	Donders Repository	http://hdl.handle.net/11633/di.dccn.DSC_3011020.09_236	http://hdl.handle.net/11633/di.dccn.DSC_3011020.09_236
V1040	Magnetic Resonance Imaging	TrioTim	Siemens	sub-V1040_T1w	sub-V1040/anat/sub-V1040_T1w.nii	Donders Repository	http://hdl.handle.net/11633/di.dccn.DSC_3011020.09_236	http://hdl.handle.net/11633/di.dccn.DSC_3011020.09_236
V1040	Magnetic Resonance Imaging	TrioTim	Siemens	sub-V1040_dwi	sub-V1040/dwi/sub-V1040_dwi.nii	Donders Repository	http://hdl.handle.net/11633/di.dccn.DSC_3011020.09_236	http://hdl.handle.net/11633/di.dccn.DSC_3011020.09_236
V1040	Magnetic Resonance Imaging	TrioTim	Siemens	sub-V1040_task-rest_bold	sub-V1040/func/sub-V1040_task-rest_bold.nii	Donders Repository	http://hdl.handle.net/11633/di.dccn.DSC_3011020.09_236	http://hdl.handle.net/11633/di.dccn.DSC_3011020.09_236	rest
V1040	Magnetic Resonance Imaging	TrioTim	Siemens	sub-V1040_task-visual_bold	sub-V1040/func/sub-V1040_task-visual_bold.nii	Donders Repository	http://hdl.handle.net/11633/di.dccn.DSC_3011020.09_236	http://hdl.handle.net/11633/di.dccn.DSC_3011020.09_236	visual
V1042	Magnetic Resonance Imaging	TrioTim	Siemens	sub-V1042_space-CTF_T1w	sub-V1042/anat/sub-V1042_space-CTF_T1w.nii	Donders Repository	http://hdl.handle.net/11633/di.dccn.DSC_3011020.09_236	http://hdl.handle.net/11633/di.dccn.DSC_3011020.09_236
V1042	Magnetic Resonance Imaging	TrioTim	Siemens	sub-V1042_T1w	sub-V1042/anat/sub-V1042_T1w.nii	Donders Repository	http://hdl.handle.net/11633/di.dccn.DSC_3011020.09_236	http://hdl.handle.net/11633/di.dccn.DSC_3011020.09_236
V1042	Magnetic Resonance Imaging	TrioTim	Siemens	sub-V1042_dwi	sub-V1042/dwi/sub-V1042_dwi.nii	Donders Repository	http://hdl.handle.net/11633/di.dccn.DSC_3011020.09_236	http://hdl.handle.net/11633/di.dccn.DSC_3011020.09_236
V1042	Magnetic Resonance Imaging	TrioTim	Siemens	sub-V1042_task-rest_bold	sub-V1042/func/sub-V1042_task-rest_bold.nii	Donders Repository	http://hdl.handle.net/11633/di.dccn.DSC_3011020.09_236	http://hdl.handle.net/11633/di.dccn.DSC_3011020.09_236	rest
V1042	Magnetic Resonance Imaging	TrioTim	Siemens	sub-V1042_task-visual_bold	sub-V1042/func/sub-V1042_task-visual_bold.nii	Donders Repository	http://hdl.handle.net/11633/di.dccn.DSC_3011020.09_236	http://hdl.handle.net/11633/di.dccn.DSC_3011020.09_236	visual
V1044	Magnetic Resonance Imaging	TrioTim	Siemens	sub-V1044_space-CTF_T1w	sub-V1044/anat/sub-V1044_space-CTF_T1w.nii	Donders Repository	http://hdl.handle.net/11633/di.dccn.DSC_3011020.09_236	http://hdl.handle.net/11633/di.dccn.DSC_3011020.09_236
V1044	Magnetic Resonance Imaging	TrioTim	Siemens	sub-V1044_T1w	sub-V1044/anat/sub-V1044_T1w.nii	Donders Repository	http://hdl.handle.net/11633/di.dccn.DSC_3011020.09_236	http://hdl.handle.net/11633/di.dccn.DSC_3011020.09_236
V1044	Magnetic Resonance Imaging	TrioTim	Siemens	sub-V1044_dwi	sub-V1044/dwi/sub-V1044_dwi.nii	Donders Repository	http://hdl.handle.net/11633/di.dccn.DSC_3011020.09_236	http://hdl.handle.net/11633/di.dccn.DSC_3011020.09_236
V1044	Magnetic Resonance Imaging	TrioTim	Siemens	sub-V1044_task-rest_bold	sub-V1044/func/sub-V1044_task-rest_bold.nii	Donders Repository	http://hdl.handle.net/11633/di.dccn.DSC_3011020.09_236	http://hdl.handle.net/11633/di.dccn.DSC_3011020.09_236	rest
V1044	Magnetic Resonance Imaging	TrioTim	Siemens	sub-V1044_task-visual_bold	sub-V1044/func/sub-V1044_task-visual_bold.nii	Donders Repository	http://hdl.handle.net/11633/di.dccn.DSC_3011020.09_236	http://hdl.handle.net/11633/di.dccn.DSC_3011020.09_236	visual
V1045	Magnetic Resonance Imaging	TrioTim	Siemens	sub-V1045_space-CTF_T1w	sub-V1045/anat/sub-V1045_space-CTF_T1w.nii	Donders Repository	http://hdl.handle.net/11633/di.dccn.DSC_3011020.09_236	http://hdl.handle.net/11633/di.dccn.DSC_3011020.09_236
V1045	Magnetic Resonance Imaging	TrioTim	Siemens	sub-V1045_T1w	sub-V1045/anat/sub-V1045_T1w.nii	Donders Repository	http://hdl.handle.net/11633/di.dccn.DSC_3011020.09_236	http://hdl.handle.net/11633/di.dccn.DSC_3011020.09_236
V1045	Magnetic Resonance Imaging	TrioTim	Siemens	sub-V1045_dwi	sub-V1045/dwi/sub-V1045_dwi.nii	Donders Repository	http://hdl.handle.net/11633/di.dccn.DSC_3011020.09_236	http://hdl.handle.net/11633/di.dccn.DSC_3011020.09_236
V1045	Magnetic Resonance Imaging	TrioTim	Siemens	sub-V1045_task-rest_bold	sub-V1045/func/sub-V1045_task-rest_bold.nii	Donders Repository	http://hdl.handle.net/11633/di.dccn.DSC_3011020.09_236	http://hdl.handle.net/11633/di.dccn.DSC_3011020.09_236	rest
V1045	Magnetic Resonance Imaging	TrioTim	Siemens	sub-V1045_task-visual_bold	sub-V1045/func/sub-V1045_task-visual_bold.nii	Donders Repository	http://hdl.handle.net/11633/di.dccn.DSC_3011020.09_236	http://hdl.handle.net/11633/di.dccn.DSC_3011020.09_236	visual
V1046	Magnetic Resonance Imaging	TrioTim	Siemens	sub-V1046_space-CTF_T1w	sub-V1046/anat/sub-V1046_space-CTF_T1w.nii	Donders Repository	http://hdl.handle.net/11633/di.dccn.DSC_3011020.09_236	http://hdl.handle.net/11633/di.dccn.DSC_3011020.09_236
V1046	Magnetic Resonance Imaging	TrioTim	Siemens	sub-V1046_T1w	sub-V1046/anat/sub-V1046_T1w.nii	Donders Repository	http://hdl.handle.net/11633/di.dccn.DSC_3011020.09_236	http://hdl.handle.net/11633/di.dccn.DSC_3011020.09_236
V1046	Magnetic Resonance Imaging	TrioTim	Siemens	sub-V1046_dwi	sub-V1046/dwi/sub-V1046_dwi.nii	Donders Repository	http://hdl.handle.net/11633/di.dccn.DSC_3011020.09_236	http://hdl.handle.net/11633/di.dccn.DSC_3011020.09_236
V1046	Magnetic Resonance Imaging	TrioTim	Siemens	sub-V1046_task-rest_bold	sub-V1046/func/sub-V1046_task-rest_bold.nii	Donders Repository	http://hdl.handle.net/11633/di.dccn.DSC_3011020.09_236	http://hdl.handle.net/11633/di.dccn.DSC_3011020.09_236	rest
V1046	Magnetic Resonance Imaging	TrioTim	Siemens	sub-V1046_task-visual_bold	sub-V1046/func/sub-V1046_task-visual_bold.nii	Donders Repository	http://hdl.handle.net/11633/di.dccn.DSC_3011020.09_236	http://hdl.handle.net/11633/di.dccn.DSC_3011020.09_236	visual
V1048	Magnetic Resonance Imaging	TrioTim	Siemens	sub-V1048_space-CTF_T1w	sub-V1048/anat/sub-V1048_space-CTF_T1w.nii	Donders Repository	http://hdl.handle.net/11633/di.dccn.DSC_3011020.09_236	http://hdl.handle.net/11633/di.dccn.DSC_3011020.09_236
V1048	Magnetic Resonance Imaging	TrioTim	Siemens	sub-V1048_T1w	sub-V1048/anat/sub-V1048_T1w.nii	Donders Repository	http://hdl.handle.net/11633/di.dccn.DSC_3011020.09_236	http://hdl.handle.net/11633/di.dccn.DSC_3011020.09_236
V1048	Magnetic Resonance Imaging	TrioTim	Siemens	sub-V1048_dwi	sub-V1048/dwi/sub-V1048_dwi.nii	Donders Repository	http://hdl.handle.net/11633/di.dccn.DSC_3011020.09_236	http://hdl.handle.net/11633/di.dccn.DSC_3011020.09_236
V1048	Magnetic Resonance Imaging	TrioTim	Siemens	sub-V1048_task-rest_bold	sub-V1048/func/sub-V1048_task-rest_bold.nii	Donders Repository	http://hdl.handle.net/11633/di.dccn.DSC_3011020.09_236	http://hdl.handle.net/11633/di.dccn.DSC_3011020.09_236	rest
V1048	Magnetic Resonance Imaging	TrioTim	Siemens	sub-V1048_task-visual_bold	sub-V1048/func/sub-V1048_task-visual_bold.nii	Donders Repository	http://hdl.handle.net/11633/di.dccn.DSC_3011020.09_236	http://hdl.handle.net/11633/di.dccn.DSC_3011020.09_236	visual
V1049	Magnetic Resonance Imaging	TrioTim	Siemens	sub-V1049_space-CTF_T1w	sub-V1049/anat/sub-V1049_space-CTF_T1w.nii	Donders Repository	http://hdl.handle.net/11633/di.dccn.DSC_3011020.09_236	http://hdl.handle.net/11633/di.dccn.DSC_3011020.09_236
V1049	Magnetic Resonance Imaging	TrioTim	Siemens	sub-V1049_T1w	sub-V1049/anat/sub-V1049_T1w.nii	Donders Repository	http://hdl.handle.net/11633/di.dccn.DSC_3011020.09_236	http://hdl.handle.net/11633/di.dccn.DSC_3011020.09_236
V1049	Magnetic Resonance Imaging	TrioTim	Siemens	sub-V1049_dwi	sub-V1049/dwi/sub-V1049_dwi.nii	Donders Repository	http://hdl.handle.net/11633/di.dccn.DSC_3011020.09_236	http://hdl.handle.net/11633/di.dccn.DSC_3011020.09_236
V1049	Magnetic Resonance Imaging	TrioTim	Siemens	sub-V1049_task-rest_bold	sub-V1049/func/sub-V1049_task-rest_bold.nii	Donders Repository	http://hdl.handle.net/11633/di.dccn.DSC_3011020.09_236	http://hdl.handle.net/11633/di.dccn.DSC_3011020.09_236	rest
V1049	Magnetic Resonance Imaging	TrioTim	Siemens	sub-V1049_task-visual_bold	sub-V1049/func/sub-V1049_task-visual_bold.nii	Donders Repository	http://hdl.handle.net/11633/di.dccn.DSC_3011020.09_236	http://hdl.handle.net/11633/di.dccn.DSC_3011020.09_236	visual
V1050	Magnetic Resonance Imaging	TrioTim	Siemens	sub-V1050_space-CTF_T1w	sub-V1050/anat/sub-V1050_space-CTF_T1w.nii	Donders Repository	http://hdl.handle.net/11633/di.dccn.DSC_3011020.09_236	http://hdl.handle.net/11633/di.dccn.DSC_3011020.09_236
V1050	Magnetic Resonance Imaging	TrioTim	Siemens	sub-V1050_T1w	sub-V1050/anat/sub-V1050_T1w.nii	Donders Repository	http://hdl.handle.net/11633/di.dccn.DSC_3011020.09_236	http://hdl.handle.net/11633/di.dccn.DSC_3011020.09_236
V1050	Magnetic Resonance Imaging	TrioTim	Siemens	sub-V1050_dwi	sub-V1050/dwi/sub-V1050_dwi.nii	Donders Repository	http://hdl.handle.net/11633/di.dccn.DSC_3011020.09_236	http://hdl.handle.net/11633/di.dccn.DSC_3011020.09_236
V1050	Magnetic Resonance Imaging	TrioTim	Siemens	sub-V1050_task-rest_bold	sub-V1050/func/sub-V1050_task-rest_bold.nii	Donders Repository	http://hdl.handle.net/11633/di.dccn.DSC_3011020.09_236	http://hdl.handle.net/11633/di.dccn.DSC_3011020.09_236	rest
V1050	Magnetic Resonance Imaging	TrioTim	Siemens	sub-V1050_task-visual_bold	sub-V1050/func/sub-V1050_task-visual_bold.nii	Donders Repository	http://hdl.handle.net/11633/di.dccn.DSC_3011020.09_236	http://hdl.handle.net/11633/di.dccn.DSC_3011020.09_236	visual
V1052	Magnetic Resonance Imaging	TrioTim	Siemens	sub-V1052_space-CTF_T1w	sub-V1052/anat/sub-V1052_space-CTF_T1w.nii	Donders Repository	http://hdl.handle.net/11633/di.dccn.DSC_3011020.09_236	http://hdl.handle.net/11633/di.dccn.DSC_3011020.09_236
V1052	Magnetic Resonance Imaging	TrioTim	Siemens	sub-V1052_T1w	sub-V1052/anat/sub-V1052_T1w.nii	Donders Repository	http://hdl.handle.net/11633/di.dccn.DSC_3011020.09_236	http://hdl.handle.net/11633/di.dccn.DSC_3011020.09_236
V1052	Magnetic Resonance Imaging	TrioTim	Siemens	sub-V1052_dwi	sub-V1052/dwi/sub-V1052_dwi.nii	Donders Repository	http://hdl.handle.net/11633/di.dccn.DSC_3011020.09_236	http://hdl.handle.net/11633/di.dccn.DSC_3011020.09_236
V1052	Magnetic Resonance Imaging	TrioTim	Siemens	sub-V1052_task-rest_bold	sub-V1052/func/sub-V1052_task-rest_bold.nii	Donders Repository	http://hdl.handle.net/11633/di.dccn.DSC_3011020.09_236	http://hdl.handle.net/11633/di.dccn.DSC_3011020.09_236	rest
V1052	Magnetic Resonance Imaging	TrioTim	Siemens	sub-V1052_task-visual_bold	sub-V1052/func/sub-V1052_task-visual_bold.nii	Donders Repository	http://hdl.handle.net/11633/di.dccn.DSC_3011020.09_236	http://hdl.handle.net/11633/di.dccn.DSC_3011020.09_236	visual
V1053	Magnetic Resonance Imaging	TrioTim	Siemens	sub-V1053_space-CTF_T1w	sub-V1053/anat/sub-V1053_space-CTF_T1w.nii	Donders Repository	http://hdl.handle.net/11633/di.dccn.DSC_3011020.09_236	http://hdl.handle.net/11633/di.dccn.DSC_3011020.09_236
V1053	Magnetic Resonance Imaging	TrioTim	Siemens	sub-V1053_T1w	sub-V1053/anat/sub-V1053_T1w.nii	Donders Repository	http://hdl.handle.net/11633/di.dccn.DSC_3011020.09_236	http://hdl.handle.net/11633/di.dccn.DSC_3011020.09_236
V1053	Magnetic Resonance Imaging	TrioTim	Siemens	sub-V1053_dwi	sub-V1053/dwi/sub-V1053_dwi.nii	Donders Repository	http://hdl.handle.net/11633/di.dccn.DSC_3011020.09_236	http://hdl.handle.net/11633/di.dccn.DSC_3011020.09_236
V1053	Magnetic Resonance Imaging	TrioTim	Siemens	sub-V1053_task-rest_bold	sub-V1053/func/sub-V1053_task-rest_bold.nii	Donders Repository	http://hdl.handle.net/11633/di.dccn.DSC_3011020.09_236	http://hdl.handle.net/11633/di.dccn.DSC_3011020.09_236	rest
V1053	Magnetic Resonance Imaging	TrioTim	Siemens	sub-V1053_task-visual_bold	sub-V1053/func/sub-V1053_task-visual_bold.nii	Donders Repository	http://hdl.handle.net/11633/di.dccn.DSC_3011020.09_236	http://hdl.handle.net/11633/di.dccn.DSC_3011020.09_236	visual
V1054	Magnetic Resonance Imaging	TrioTim	Siemens	sub-V1054_space-CTF_T1w	sub-V1054/anat/sub-V1054_space-CTF_T1w.nii	Donders Repository	http://hdl.handle.net/11633/di.dccn.DSC_3011020.09_236	http://hdl.handle.net/11633/di.dccn.DSC_3011020.09_236
V1054	Magnetic Resonance Imaging	TrioTim	Siemens	sub-V1054_T1w	sub-V1054/anat/sub-V1054_T1w.nii	Donders Repository	http://hdl.handle.net/11633/di.dccn.DSC_3011020.09_236	http://hdl.handle.net/11633/di.dccn.DSC_3011020.09_236
V1054	Magnetic Resonance Imaging	TrioTim	Siemens	sub-V1054_dwi	sub-V1054/dwi/sub-V1054_dwi.nii	Donders Repository	http://hdl.handle.net/11633/di.dccn.DSC_3011020.09_236	http://hdl.handle.net/11633/di.dccn.DSC_3011020.09_236
V1054	Magnetic Resonance Imaging	TrioTim	Siemens	sub-V1054_task-rest_bold	sub-V1054/func/sub-V1054_task-rest_bold.nii	Donders Repository	http://hdl.handle.net/11633/di.dccn.DSC_3011020.09_236	http://hdl.handle.net/11633/di.dccn.DSC_3011020.09_236	rest
V1054	Magnetic Resonance Imaging	TrioTim	Siemens	sub-V1054_task-visual_bold	sub-V1054/func/sub-V1054_task-visual_bold.nii	Donders Repository	http://hdl.handle.net/11633/di.dccn.DSC_3011020.09_236	http://hdl.handle.net/11633/di.dccn.DSC_3011020.09_236	visual
V1055	Magnetic Resonance Imaging	TrioTim	Siemens	sub-V1055_space-CTF_T1w	sub-V1055/anat/sub-V1055_space-CTF_T1w.nii	Donders Repository	http://hdl.handle.net/11633/di.dccn.DSC_3011020.09_236	http://hdl.handle.net/11633/di.dccn.DSC_3011020.09_236
V1055	Magnetic Resonance Imaging	TrioTim	Siemens	sub-V1055_T1w	sub-V1055/anat/sub-V1055_T1w.nii	Donders Repository	http://hdl.handle.net/11633/di.dccn.DSC_3011020.09_236	http://hdl.handle.net/11633/di.dccn.DSC_3011020.09_236
V1055	Magnetic Resonance Imaging	TrioTim	Siemens	sub-V1055_dwi	sub-V1055/dwi/sub-V1055_dwi.nii	Donders Repository	http://hdl.handle.net/11633/di.dccn.DSC_3011020.09_236	http://hdl.handle.net/11633/di.dccn.DSC_3011020.09_236
V1055	Magnetic Resonance Imaging	TrioTim	Siemens	sub-V1055_task-rest_bold	sub-V1055/func/sub-V1055_task-rest_bold.nii	Donders Repository	http://hdl.handle.net/11633/di.dccn.DSC_3011020.09_236	http://hdl.handle.net/11633/di.dccn.DSC_3011020.09_236	rest
V1055	Magnetic Resonance Imaging	TrioTim	Siemens	sub-V1055_task-visual_bold	sub-V1055/func/sub-V1055_task-visual_bold.nii	Donders Repository	http://hdl.handle.net/11633/di.dccn.DSC_3011020.09_236	http://hdl.handle.net/11633/di.dccn.DSC_3011020.09_236	visual
V1057	Magnetic Resonance Imaging	TrioTim	Siemens	sub-V1057_space-CTF_T1w	sub-V1057/anat/sub-V1057_space-CTF_T1w.nii	Donders Repository	http://hdl.handle.net/11633/di.dccn.DSC_3011020.09_236	http://hdl.handle.net/11633/di.dccn.DSC_3011020.09_236
V1057	Magnetic Resonance Imaging	TrioTim	Siemens	sub-V1057_T1w	sub-V1057/anat/sub-V1057_T1w.nii	Donders Repository	http://hdl.handle.net/11633/di.dccn.DSC_3011020.09_236	http://hdl.handle.net/11633/di.dccn.DSC_3011020.09_236
V1057	Magnetic Resonance Imaging	TrioTim	Siemens	sub-V1057_dwi	sub-V1057/dwi/sub-V1057_dwi.nii	Donders Repository	http://hdl.handle.net/11633/di.dccn.DSC_3011020.09_236	http://hdl.handle.net/11633/di.dccn.DSC_3011020.09_236
V1057	Magnetic Resonance Imaging	TrioTim	Siemens	sub-V1057_task-rest_bold	sub-V1057/func/sub-V1057_task-rest_bold.nii	Donders Repository	http://hdl.handle.net/11633/di.dccn.DSC_3011020.09_236	http://hdl.handle.net/11633/di.dccn.DSC_3011020.09_236	rest
V1057	Magnetic Resonance Imaging	TrioTim	Siemens	sub-V1057_task-visual_bold	sub-V1057/func/sub-V1057_task-visual_bold.nii	Donders Repository	http://hdl.handle.net/11633/di.dccn.DSC_3011020.09_236	http://hdl.handle.net/11633/di.dccn.DSC_3011020.09_236	visual
V1058	Magnetic Resonance Imaging	TrioTim	Siemens	sub-V1058_space-CTF_T1w	sub-V1058/anat/sub-V1058_space-CTF_T1w.nii	Donders Repository	http://hdl.handle.net/11633/di.dccn.DSC_3011020.09_236	http://hdl.handle.net/11633/di.dccn.DSC_3011020.09_236
V1058	Magnetic Resonance Imaging	TrioTim	Siemens	sub-V1058_T1w	sub-V1058/anat/sub-V1058_T1w.nii	Donders Repository	http://hdl.handle.net/11633/di.dccn.DSC_3011020.09_236	http://hdl.handle.net/11633/di.dccn.DSC_3011020.09_236
V1058	Magnetic Resonance Imaging	TrioTim	Siemens	sub-V1058_task-rest_bold	sub-V1058/func/sub-V1058_task-rest_bold.nii	Donders Repository	http://hdl.handle.net/11633/di.dccn.DSC_3011020.09_236	http://hdl.handle.net/11633/di.dccn.DSC_3011020.09_236	rest
V1058	Magnetic Resonance Imaging	TrioTim	Siemens	sub-V1058_task-visual_bold	sub-V1058/func/sub-V1058_task-visual_bold.nii	Donders Repository	http://hdl.handle.net/11633/di.dccn.DSC_3011020.09_236	http://hdl.handle.net/11633/di.dccn.DSC_3011020.09_236	visual
V1059	Magnetic Resonance Imaging	TrioTim	Siemens	sub-V1059_space-CTF_T1w	sub-V1059/anat/sub-V1059_space-CTF_T1w.nii	Donders Repository	http://hdl.handle.net/11633/di.dccn.DSC_3011020.09_236	http://hdl.handle.net/11633/di.dccn.DSC_3011020.09_236
V1059	Magnetic Resonance Imaging	TrioTim	Siemens	sub-V1059_T1w	sub-V1059/anat/sub-V1059_T1w.nii	Donders Repository	http://hdl.handle.net/11633/di.dccn.DSC_3011020.09_236	http://hdl.handle.net/11633/di.dccn.DSC_3011020.09_236
V1059	Magnetic Resonance Imaging	TrioTim	Siemens	sub-V1059_dwi	sub-V1059/dwi/sub-V1059_dwi.nii	Donders Repository	http://hdl.handle.net/11633/di.dccn.DSC_3011020.09_236	http://hdl.handle.net/11633/di.dccn.DSC_3011020.09_236
V1059	Magnetic Resonance Imaging	TrioTim	Siemens	sub-V1059_task-rest_bold	sub-V1059/func/sub-V1059_task-rest_bold.nii	Donders Repository	http://hdl.handle.net/11633/di.dccn.DSC_3011020.09_236	http://hdl.handle.net/11633/di.dccn.DSC_3011020.09_236	rest
V1059	Magnetic Resonance Imaging	TrioTim	Siemens	sub-V1059_task-visual_bold	sub-V1059/func/sub-V1059_task-visual_bold.nii	Donders Repository	http://hdl.handle.net/11633/di.dccn.DSC_3011020.09_236	http://hdl.handle.net/11633/di.dccn.DSC_3011020.09_236	visual
V1061	Magnetic Resonance Imaging	TrioTim	Siemens	sub-V1061_space-CTF_T1w	sub-V1061/anat/sub-V1061_space-CTF_T1w.nii	Donders Repository	http://hdl.handle.net/11633/di.dccn.DSC_3011020.09_236	http://hdl.handle.net/11633/di.dccn.DSC_3011020.09_236
V1061	Magnetic Resonance Imaging	TrioTim	Siemens	sub-V1061_T1w	sub-V1061/anat/sub-V1061_T1w.nii	Donders Repository	http://hdl.handle.net/11633/di.dccn.DSC_3011020.09_236	http://hdl.handle.net/11633/di.dccn.DSC_3011020.09_236
V1061	Magnetic Resonance Imaging	TrioTim	Siemens	sub-V1061_dwi	sub-V1061/dwi/sub-V1061_dwi.nii	Donders Repository	http://hdl.handle.net/11633/di.dccn.DSC_3011020.09_236	http://hdl.handle.net/11633/di.dccn.DSC_3011020.09_236
V1061	Magnetic Resonance Imaging	TrioTim	Siemens	sub-V1061_task-rest_bold	sub-V1061/func/sub-V1061_task-rest_bold.nii	Donders Repository	http://hdl.handle.net/11633/di.dccn.DSC_3011020.09_236	http://hdl.handle.net/11633/di.dccn.DSC_3011020.09_236	rest
V1061	Magnetic Resonance Imaging	TrioTim	Siemens	sub-V1061_task-visual_bold	sub-V1061/func/sub-V1061_task-visual_bold.nii	Donders Repository	http://hdl.handle.net/11633/di.dccn.DSC_3011020.09_236	http://hdl.handle.net/11633/di.dccn.DSC_3011020.09_236	visual
V1062	Magnetic Resonance Imaging	TrioTim	Siemens	sub-V1062_space-CTF_T1w	sub-V1062/anat/sub-V1062_space-CTF_T1w.nii	Donders Repository	http://hdl.handle.net/11633/di.dccn.DSC_3011020.09_236	http://hdl.handle.net/11633/di.dccn.DSC_3011020.09_236
V1062	Magnetic Resonance Imaging	TrioTim	Siemens	sub-V1062_T1w	sub-V1062/anat/sub-V1062_T1w.nii	Donders Repository	http://hdl.handle.net/11633/di.dccn.DSC_3011020.09_236	http://hdl.handle.net/11633/di.dccn.DSC_3011020.09_236
V1062	Magnetic Resonance Imaging	TrioTim	Siemens	sub-V1062_dwi	sub-V1062/dwi/sub-V1062_dwi.nii	Donders Repository	http://hdl.handle.net/11633/di.dccn.DSC_3011020.09_236	http://hdl.handle.net/11633/di.dccn.DSC_3011020.09_236
V1062	Magnetic Resonance Imaging	TrioTim	Siemens	sub-V1062_task-rest_bold	sub-V1062/func/sub-V1062_task-rest_bold.nii	Donders Repository	http://hdl.handle.net/11633/di.dccn.DSC_3011020.09_236	http://hdl.handle.net/11633/di.dccn.DSC_3011020.09_236	rest
V1062	Magnetic Resonance Imaging	TrioTim	Siemens	sub-V1062_task-visual_bold	sub-V1062/func/sub-V1062_task-visual_bold.nii	Donders Repository	http://hdl.handle.net/11633/di.dccn.DSC_3011020.09_236	http://hdl.handle.net/11633/di.dccn.DSC_3011020.09_236	visual
V1063	Magnetic Resonance Imaging	TrioTim	Siemens	sub-V1063_space-CTF_T1w	sub-V1063/anat/sub-V1063_space-CTF_T1w.nii	Donders Repository	http://hdl.handle.net/11633/di.dccn.DSC_3011020.09_236	http://hdl.handle.net/11633/di.dccn.DSC_3011020.09_236
V1063	Magnetic Resonance Imaging	TrioTim	Siemens	sub-V1063_T1w	sub-V1063/anat/sub-V1063_T1w.nii	Donders Repository	http://hdl.handle.net/11633/di.dccn.DSC_3011020.09_236	http://hdl.handle.net/11633/di.dccn.DSC_3011020.09_236
V1063	Magnetic Resonance Imaging	TrioTim	Siemens	sub-V1063_dwi	sub-V1063/dwi/sub-V1063_dwi.nii	Donders Repository	http://hdl.handle.net/11633/di.dccn.DSC_3011020.09_236	http://hdl.handle.net/11633/di.dccn.DSC_3011020.09_236
V1063	Magnetic Resonance Imaging	TrioTim	Siemens	sub-V1063_task-rest_bold	sub-V1063/func/sub-V1063_task-rest_bold.nii	Donders Repository	http://hdl.handle.net/11633/di.dccn.DSC_3011020.09_236	http://hdl.handle.net/11633/di.dccn.DSC_3011020.09_236	rest
V1063	Magnetic Resonance Imaging	TrioTim	Siemens	sub-V1063_task-visual_bold	sub-V1063/func/sub-V1063_task-visual_bold.nii	Donders Repository	http://hdl.handle.net/11633/di.dccn.DSC_3011020.09_236	http://hdl.handle.net/11633/di.dccn.DSC_3011020.09_236	visual
V1064	Magnetic Resonance Imaging	TrioTim	Siemens	sub-V1064_space-CTF_T1w	sub-V1064/anat/sub-V1064_space-CTF_T1w.nii	Donders Repository	http://hdl.handle.net/11633/di.dccn.DSC_3011020.09_236	http://hdl.handle.net/11633/di.dccn.DSC_3011020.09_236
V1064	Magnetic Resonance Imaging	TrioTim	Siemens	sub-V1064_T1w	sub-V1064/anat/sub-V1064_T1w.nii	Donders Repository	http://hdl.handle.net/11633/di.dccn.DSC_3011020.09_236	http://hdl.handle.net/11633/di.dccn.DSC_3011020.09_236
V1064	Magnetic Resonance Imaging	TrioTim	Siemens	sub-V1064_dwi	sub-V1064/dwi/sub-V1064_dwi.nii	Donders Repository	http://hdl.handle.net/11633/di.dccn.DSC_3011020.09_236	http://hdl.handle.net/11633/di.dccn.DSC_3011020.09_236
V1064	Magnetic Resonance Imaging	TrioTim	Siemens	sub-V1064_task-rest_bold	sub-V1064/func/sub-V1064_task-rest_bold.nii	Donders Repository	http://hdl.handle.net/11633/di.dccn.DSC_3011020.09_236	http://hdl.handle.net/11633/di.dccn.DSC_3011020.09_236	rest
V1064	Magnetic Resonance Imaging	TrioTim	Siemens	sub-V1064_task-visual_bold	sub-V1064/func/sub-V1064_task-visual_bold.nii	Donders Repository	http://hdl.handle.net/11633/di.dccn.DSC_3011020.09_236	http://hdl.handle.net/11633/di.dccn.DSC_3011020.09_236	visual
V1065	Magnetic Resonance Imaging	TrioTim	Siemens	sub-V1065_space-CTF_T1w	sub-V1065/anat/sub-V1065_space-CTF_T1w.nii	Donders Repository	http://hdl.handle.net/11633/di.dccn.DSC_3011020.09_236	http://hdl.handle.net/11633/di.dccn.DSC_3011020.09_236
V1065	Magnetic Resonance Imaging	TrioTim	Siemens	sub-V1065_T1w	sub-V1065/anat/sub-V1065_T1w.nii	Donders Repository	http://hdl.handle.net/11633/di.dccn.DSC_3011020.09_236	http://hdl.handle.net/11633/di.dccn.DSC_3011020.09_236
V1065	Magnetic Resonance Imaging	TrioTim	Siemens	sub-V1065_dwi	sub-V1065/dwi/sub-V1065_dwi.nii	Donders Repository	http://hdl.handle.net/11633/di.dccn.DSC_3011020.09_236	http://hdl.handle.net/11633/di.dccn.DSC_3011020.09_236
V1065	Magnetic Resonance Imaging	TrioTim	Siemens	sub-V1065_task-rest_bold	sub-V1065/func/sub-V1065_task-rest_bold.nii	Donders Repository	http://hdl.handle.net/11633/di.dccn.DSC_3011020.09_236	http://hdl.handle.net/11633/di.dccn.DSC_3011020.09_236	rest
V1065	Magnetic Resonance Imaging	TrioTim	Siemens	sub-V1065_task-visual_bold	sub-V1065/func/sub-V1065_task-visual_bold.nii	Donders Repository	http://hdl.handle.net/11633/di.dccn.DSC_3011020.09_236	http://hdl.handle.net/11633/di.dccn.DSC_3011020.09_236	visual
V1066	Magnetic Resonance Imaging	TrioTim	Siemens	sub-V1066_space-CTF_T1w	sub-V1066/anat/sub-V1066_space-CTF_T1w.nii	Donders Repository	http://hdl.handle.net/11633/di.dccn.DSC_3011020.09_236	http://hdl.handle.net/11633/di.dccn.DSC_3011020.09_236
V1066	Magnetic Resonance Imaging	TrioTim	Siemens	sub-V1066_T1w	sub-V1066/anat/sub-V1066_T1w.nii	Donders Repository	http://hdl.handle.net/11633/di.dccn.DSC_3011020.09_236	http://hdl.handle.net/11633/di.dccn.DSC_3011020.09_236
V1066	Magnetic Resonance Imaging	TrioTim	Siemens	sub-V1066_dwi	sub-V1066/dwi/sub-V1066_dwi.nii	Donders Repository	http://hdl.handle.net/11633/di.dccn.DSC_3011020.09_236	http://hdl.handle.net/11633/di.dccn.DSC_3011020.09_236
V1066	Magnetic Resonance Imaging	TrioTim	Siemens	sub-V1066_task-rest_bold	sub-V1066/func/sub-V1066_task-rest_bold.nii	Donders Repository	http://hdl.handle.net/11633/di.dccn.DSC_3011020.09_236	http://hdl.handle.net/11633/di.dccn.DSC_3011020.09_236	rest
V1066	Magnetic Resonance Imaging	TrioTim	Siemens	sub-V1066_task-visual_bold	sub-V1066/func/sub-V1066_task-visual_bold.nii	Donders Repository	http://hdl.handle.net/11633/di.dccn.DSC_3011020.09_236	http://hdl.handle.net/11633/di.dccn.DSC_3011020.09_236	visual
V1068	Magnetic Resonance Imaging	TrioTim	Siemens	sub-V1068_space-CTF_T1w	sub-V1068/anat/sub-V1068_space-CTF_T1w.nii	Donders Repository	http://hdl.handle.net/11633/di.dccn.DSC_3011020.09_236	http://hdl.handle.net/11633/di.dccn.DSC_3011020.09_236
V1068	Magnetic Resonance Imaging	TrioTim	Siemens	sub-V1068_T1w	sub-V1068/anat/sub-V1068_T1w.nii	Donders Repository	http://hdl.handle.net/11633/di.dccn.DSC_3011020.09_236	http://hdl.handle.net/11633/di.dccn.DSC_3011020.09_236
V1068	Magnetic Resonance Imaging	TrioTim	Siemens	sub-V1068_dwi	sub-V1068/dwi/sub-V1068_dwi.nii	Donders Repository	http://hdl.handle.net/11633/di.dccn.DSC_3011020.09_236	http://hdl.handle.net/11633/di.dccn.DSC_3011020.09_236
V1068	Magnetic Resonance Imaging	TrioTim	Siemens	sub-V1068_task-rest_bold	sub-V1068/func/sub-V1068_task-rest_bold.nii	Donders Repository	http://hdl.handle.net/11633/di.dccn.DSC_3011020.09_236	http://hdl.handle.net/11633/di.dccn.DSC_3011020.09_236	rest
V1068	Magnetic Resonance Imaging	TrioTim	Siemens	sub-V1068_task-visual_bold	sub-V1068/func/sub-V1068_task-visual_bold.nii	Donders Repository	http://hdl.handle.net/11633/di.dccn.DSC_3011020.09_236	http://hdl.handle.net/11633/di.dccn.DSC_3011020.09_236	visual
V1069	Magnetic Resonance Imaging	TrioTim	Siemens	sub-V1069_space-CTF_T1w	sub-V1069/anat/sub-V1069_space-CTF_T1w.nii	Donders Repository	http://hdl.handle.net/11633/di.dccn.DSC_3011020.09_236	http://hdl.handle.net/11633/di.dccn.DSC_3011020.09_236
V1069	Magnetic Resonance Imaging	TrioTim	Siemens	sub-V1069_T1w	sub-V1069/anat/sub-V1069_T1w.nii	Donders Repository	http://hdl.handle.net/11633/di.dccn.DSC_3011020.09_236	http://hdl.handle.net/11633/di.dccn.DSC_3011020.09_236
V1069	Magnetic Resonance Imaging	TrioTim	Siemens	sub-V1069_dwi	sub-V1069/dwi/sub-V1069_dwi.nii	Donders Repository	http://hdl.handle.net/11633/di.dccn.DSC_3011020.09_236	http://hdl.handle.net/11633/di.dccn.DSC_3011020.09_236
V1069	Magnetic Resonance Imaging	TrioTim	Siemens	sub-V1069_task-rest_bold	sub-V1069/func/sub-V1069_task-rest_bold.nii	Donders Repository	http://hdl.handle.net/11633/di.dccn.DSC_3011020.09_236	http://hdl.handle.net/11633/di.dccn.DSC_3011020.09_236	rest
V1069	Magnetic Resonance Imaging	TrioTim	Siemens	sub-V1069_task-visual_bold	sub-V1069/func/sub-V1069_task-visual_bold.nii	Donders Repository	http://hdl.handle.net/11633/di.dccn.DSC_3011020.09_236	http://hdl.handle.net/11633/di.dccn.DSC_3011020.09_236	visual
V1070	Magnetic Resonance Imaging	TrioTim	Siemens	sub-V1070_space-CTF_T1w	sub-V1070/anat/sub-V1070_space-CTF_T1w.nii	Donders Repository	http://hdl.handle.net/11633/di.dccn.DSC_3011020.09_236	http://hdl.handle.net/11633/di.dccn.DSC_3011020.09_236
V1070	Magnetic Resonance Imaging	TrioTim	Siemens	sub-V1070_T1w	sub-V1070/anat/sub-V1070_T1w.nii	Donders Repository	http://hdl.handle.net/11633/di.dccn.DSC_3011020.09_236	http://hdl.handle.net/11633/di.dccn.DSC_3011020.09_236
V1070	Magnetic Resonance Imaging	TrioTim	Siemens	sub-V1070_dwi	sub-V1070/dwi/sub-V1070_dwi.nii	Donders Repository	http://hdl.handle.net/11633/di.dccn.DSC_3011020.09_236	http://hdl.handle.net/11633/di.dccn.DSC_3011020.09_236
V1070	Magnetic Resonance Imaging	TrioTim	Siemens	sub-V1070_task-rest_bold	sub-V1070/func/sub-V1070_task-rest_bold.nii	Donders Repository	http://hdl.handle.net/11633/di.dccn.DSC_3011020.09_236	http://hdl.handle.net/11633/di.dccn.DSC_3011020.09_236	rest
V1070	Magnetic Resonance Imaging	TrioTim	Siemens	sub-V1070_task-visual_bold	sub-V1070/func/sub-V1070_task-visual_bold.nii	Donders Repository	http://hdl.handle.net/11633/di.dccn.DSC_3011020.09_236	http://hdl.handle.net/11633/di.dccn.DSC_3011020.09_236	visual
V1071	Magnetic Resonance Imaging	TrioTim	Siemens	sub-V1071_space-CTF_T1w	sub-V1071/anat/sub-V1071_space-CTF_T1w.nii	Donders Repository	http://hdl.handle.net/11633/di.dccn.DSC_3011020.09_236	http://hdl.handle.net/11633/di.dccn.DSC_3011020.09_236
V1071	Magnetic Resonance Imaging	TrioTim	Siemens	sub-V1071_T1w	sub-V1071/anat/sub-V1071_T1w.nii	Donders Repository	http://hdl.handle.net/11633/di.dccn.DSC_3011020.09_236	http://hdl.handle.net/11633/di.dccn.DSC_3011020.09_236
V1071	Magnetic Resonance Imaging	TrioTim	Siemens	sub-V1071_dwi	sub-V1071/dwi/sub-V1071_dwi.nii	Donders Repository	http://hdl.handle.net/11633/di.dccn.DSC_3011020.09_236	http://hdl.handle.net/11633/di.dccn.DSC_3011020.09_236
V1071	Magnetic Resonance Imaging	TrioTim	Siemens	sub-V1071_task-rest_bold	sub-V1071/func/sub-V1071_task-rest_bold.nii	Donders Repository	http://hdl.handle.net/11633/di.dccn.DSC_3011020.09_236	http://hdl.handle.net/11633/di.dccn.DSC_3011020.09_236	rest
V1071	Magnetic Resonance Imaging	TrioTim	Siemens	sub-V1071_task-visual_bold	sub-V1071/func/sub-V1071_task-visual_bold.nii	Donders Repository	http://hdl.handle.net/11633/di.dccn.DSC_3011020.09_236	http://hdl.handle.net/11633/di.dccn.DSC_3011020.09_236	visual
V1072	Magnetic Resonance Imaging	TrioTim	Siemens	sub-V1072_space-CTF_T1w	sub-V1072/anat/sub-V1072_space-CTF_T1w.nii	Donders Repository	http://hdl.handle.net/11633/di.dccn.DSC_3011020.09_236	http://hdl.handle.net/11633/di.dccn.DSC_3011020.09_236
V1072	Magnetic Resonance Imaging	TrioTim	Siemens	sub-V1072_T1w	sub-V1072/anat/sub-V1072_T1w.nii	Donders Repository	http://hdl.handle.net/11633/di.dccn.DSC_3011020.09_236	http://hdl.handle.net/11633/di.dccn.DSC_3011020.09_236
V1072	Magnetic Resonance Imaging	TrioTim	Siemens	sub-V1072_dwi	sub-V1072/dwi/sub-V1072_dwi.nii	Donders Repository	http://hdl.handle.net/11633/di.dccn.DSC_3011020.09_236	http://hdl.handle.net/11633/di.dccn.DSC_3011020.09_236
V1072	Magnetic Resonance Imaging	TrioTim	Siemens	sub-V1072_task-rest_bold	sub-V1072/func/sub-V1072_task-rest_bold.nii	Donders Repository	http://hdl.handle.net/11633/di.dccn.DSC_3011020.09_236	http://hdl.handle.net/11633/di.dccn.DSC_3011020.09_236	rest
V1072	Magnetic Resonance Imaging	TrioTim	Siemens	sub-V1072_task-visual_bold	sub-V1072/func/sub-V1072_task-visual_bold.nii	Donders Repository	http://hdl.handle.net/11633/di.dccn.DSC_3011020.09_236	http://hdl.handle.net/11633/di.dccn.DSC_3011020.09_236	visual
V1073	Magnetic Resonance Imaging	TrioTim	Siemens	sub-V1073_space-CTF_T1w	sub-V1073/anat/sub-V1073_space-CTF_T1w.nii	Donders Repository	http://hdl.handle.net/11633/di.dccn.DSC_3011020.09_236	http://hdl.handle.net/11633/di.dccn.DSC_3011020.09_236
V1073	Magnetic Resonance Imaging	TrioTim	Siemens	sub-V1073_T1w	sub-V1073/anat/sub-V1073_T1w.nii	Donders Repository	http://hdl.handle.net/11633/di.dccn.DSC_3011020.09_236	http://hdl.handle.net/11633/di.dccn.DSC_3011020.09_236
V1073	Magnetic Resonance Imaging	TrioTim	Siemens	sub-V1073_dwi	sub-V1073/dwi/sub-V1073_dwi.nii	Donders Repository	http://hdl.handle.net/11633/di.dccn.DSC_3011020.09_236	http://hdl.handle.net/11633/di.dccn.DSC_3011020.09_236
V1073	Magnetic Resonance Imaging	TrioTim	Siemens	sub-V1073_task-rest_bold	sub-V1073/func/sub-V1073_task-rest_bold.nii	Donders Repository	http://hdl.handle.net/11633/di.dccn.DSC_3011020.09_236	http://hdl.handle.net/11633/di.dccn.DSC_3011020.09_236	rest
V1073	Magnetic Resonance Imaging	TrioTim	Siemens	sub-V1073_task-visual_bold	sub-V1073/func/sub-V1073_task-visual_bold.nii	Donders Repository	http://hdl.handle.net/11633/di.dccn.DSC_3011020.09_236	http://hdl.handle.net/11633/di.dccn.DSC_3011020.09_236	visual
V1074	Magnetic Resonance Imaging	TrioTim	Siemens	sub-V1074_space-CTF_T1w	sub-V1074/anat/sub-V1074_space-CTF_T1w.nii	Donders Repository	http://hdl.handle.net/11633/di.dccn.DSC_3011020.09_236	http://hdl.handle.net/11633/di.dccn.DSC_3011020.09_236
V1074	Magnetic Resonance Imaging	TrioTim	Siemens	sub-V1074_T1w	sub-V1074/anat/sub-V1074_T1w.nii	Donders Repository	http://hdl.handle.net/11633/di.dccn.DSC_3011020.09_236	http://hdl.handle.net/11633/di.dccn.DSC_3011020.09_236
V1074	Magnetic Resonance Imaging	TrioTim	Siemens	sub-V1074_dwi	sub-V1074/dwi/sub-V1074_dwi.nii	Donders Repository	http://hdl.handle.net/11633/di.dccn.DSC_3011020.09_236	http://hdl.handle.net/11633/di.dccn.DSC_3011020.09_236
V1074	Magnetic Resonance Imaging	TrioTim	Siemens	sub-V1074_task-rest_bold	sub-V1074/func/sub-V1074_task-rest_bold.nii	Donders Repository	http://hdl.handle.net/11633/di.dccn.DSC_3011020.09_236	http://hdl.handle.net/11633/di.dccn.DSC_3011020.09_236	rest
V1074	Magnetic Resonance Imaging	TrioTim	Siemens	sub-V1074_task-visual_bold	sub-V1074/func/sub-V1074_task-visual_bold.nii	Donders Repository	http://hdl.handle.net/11633/di.dccn.DSC_3011020.09_236	http://hdl.handle.net/11633/di.dccn.DSC_3011020.09_236	visual
V1075	Magnetic Resonance Imaging	TrioTim	Siemens	sub-V1075_space-CTF_T1w	sub-V1075/anat/sub-V1075_space-CTF_T1w.nii	Donders Repository	http://hdl.handle.net/11633/di.dccn.DSC_3011020.09_236	http://hdl.handle.net/11633/di.dccn.DSC_3011020.09_236
V1075	Magnetic Resonance Imaging	TrioTim	Siemens	sub-V1075_T1w	sub-V1075/anat/sub-V1075_T1w.nii	Donders Repository	http://hdl.handle.net/11633/di.dccn.DSC_3011020.09_236	http://hdl.handle.net/11633/di.dccn.DSC_3011020.09_236
V1075	Magnetic Resonance Imaging	TrioTim	Siemens	sub-V1075_dwi	sub-V1075/dwi/sub-V1075_dwi.nii	Donders Repository	http://hdl.handle.net/11633/di.dccn.DSC_3011020.09_236	http://hdl.handle.net/11633/di.dccn.DSC_3011020.09_236
V1075	Magnetic Resonance Imaging	TrioTim	Siemens	sub-V1075_task-rest_bold	sub-V1075/func/sub-V1075_task-rest_bold.nii	Donders Repository	http://hdl.handle.net/11633/di.dccn.DSC_3011020.09_236	http://hdl.handle.net/11633/di.dccn.DSC_3011020.09_236	rest
V1075	Magnetic Resonance Imaging	TrioTim	Siemens	sub-V1075_task-visual_bold	sub-V1075/func/sub-V1075_task-visual_bold.nii	Donders Repository	http://hdl.handle.net/11633/di.dccn.DSC_3011020.09_236	http://hdl.handle.net/11633/di.dccn.DSC_3011020.09_236	visual
V1076	Magnetic Resonance Imaging	TrioTim	Siemens	sub-V1076_space-CTF_T1w	sub-V1076/anat/sub-V1076_space-CTF_T1w.nii	Donders Repository	http://hdl.handle.net/11633/di.dccn.DSC_3011020.09_236	http://hdl.handle.net/11633/di.dccn.DSC_3011020.09_236
V1076	Magnetic Resonance Imaging	TrioTim	Siemens	sub-V1076_T1w	sub-V1076/anat/sub-V1076_T1w.nii	Donders Repository	http://hdl.handle.net/11633/di.dccn.DSC_3011020.09_236	http://hdl.handle.net/11633/di.dccn.DSC_3011020.09_236
V1076	Magnetic Resonance Imaging	TrioTim	Siemens	sub-V1076_dwi	sub-V1076/dwi/sub-V1076_dwi.nii	Donders Repository	http://hdl.handle.net/11633/di.dccn.DSC_3011020.09_236	http://hdl.handle.net/11633/di.dccn.DSC_3011020.09_236
V1076	Magnetic Resonance Imaging	TrioTim	Siemens	sub-V1076_task-rest_bold	sub-V1076/func/sub-V1076_task-rest_bold.nii	Donders Repository	http://hdl.handle.net/11633/di.dccn.DSC_3011020.09_236	http://hdl.handle.net/11633/di.dccn.DSC_3011020.09_236	rest
V1076	Magnetic Resonance Imaging	TrioTim	Siemens	sub-V1076_task-visual_bold	sub-V1076/func/sub-V1076_task-visual_bold.nii	Donders Repository	http://hdl.handle.net/11633/di.dccn.DSC_3011020.09_236	http://hdl.handle.net/11633/di.dccn.DSC_3011020.09_236	visual
V1077	Magnetic Resonance Imaging	TrioTim	Siemens	sub-V1077_space-CTF_T1w	sub-V1077/anat/sub-V1077_space-CTF_T1w.nii	Donders Repository	http://hdl.handle.net/11633/di.dccn.DSC_3011020.09_236	http://hdl.handle.net/11633/di.dccn.DSC_3011020.09_236
V1077	Magnetic Resonance Imaging	TrioTim	Siemens	sub-V1077_T1w	sub-V1077/anat/sub-V1077_T1w.nii	Donders Repository	http://hdl.handle.net/11633/di.dccn.DSC_3011020.09_236	http://hdl.handle.net/11633/di.dccn.DSC_3011020.09_236
V1077	Magnetic Resonance Imaging	TrioTim	Siemens	sub-V1077_dwi	sub-V1077/dwi/sub-V1077_dwi.nii	Donders Repository	http://hdl.handle.net/11633/di.dccn.DSC_3011020.09_236	http://hdl.handle.net/11633/di.dccn.DSC_3011020.09_236
V1077	Magnetic Resonance Imaging	TrioTim	Siemens	sub-V1077_task-rest_bold	sub-V1077/func/sub-V1077_task-rest_bold.nii	Donders Repository	http://hdl.handle.net/11633/di.dccn.DSC_3011020.09_236	http://hdl.handle.net/11633/di.dccn.DSC_3011020.09_236	rest
V1077	Magnetic Resonance Imaging	TrioTim	Siemens	sub-V1077_task-visual_bold	sub-V1077/func/sub-V1077_task-visual_bold.nii	Donders Repository	http://hdl.handle.net/11633/di.dccn.DSC_3011020.09_236	http://hdl.handle.net/11633/di.dccn.DSC_3011020.09_236	visual
V1078	Magnetic Resonance Imaging	TrioTim	Siemens	sub-V1078_space-CTF_T1w	sub-V1078/anat/sub-V1078_space-CTF_T1w.nii	Donders Repository	http://hdl.handle.net/11633/di.dccn.DSC_3011020.09_236	http://hdl.handle.net/11633/di.dccn.DSC_3011020.09_236
V1078	Magnetic Resonance Imaging	TrioTim	Siemens	sub-V1078_T1w	sub-V1078/anat/sub-V1078_T1w.nii	Donders Repository	http://hdl.handle.net/11633/di.dccn.DSC_3011020.09_236	http://hdl.handle.net/11633/di.dccn.DSC_3011020.09_236
V1078	Magnetic Resonance Imaging	TrioTim	Siemens	sub-V1078_dwi	sub-V1078/dwi/sub-V1078_dwi.nii	Donders Repository	http://hdl.handle.net/11633/di.dccn.DSC_3011020.09_236	http://hdl.handle.net/11633/di.dccn.DSC_3011020.09_236
V1078	Magnetic Resonance Imaging	TrioTim	Siemens	sub-V1078_task-rest_bold	sub-V1078/func/sub-V1078_task-rest_bold.nii	Donders Repository	http://hdl.handle.net/11633/di.dccn.DSC_3011020.09_236	http://hdl.handle.net/11633/di.dccn.DSC_3011020.09_236	rest
V1078	Magnetic Resonance Imaging	TrioTim	Siemens	sub-V1078_task-visual_bold	sub-V1078/func/sub-V1078_task-visual_bold.nii	Donders Repository	http://hdl.handle.net/11633/di.dccn.DSC_3011020.09_236	http://hdl.handle.net/11633/di.dccn.DSC_3011020.09_236	visual
V1079	Magnetic Resonance Imaging	TrioTim	Siemens	sub-V1079_space-CTF_T1w	sub-V1079/anat/sub-V1079_space-CTF_T1w.nii	Donders Repository	http://hdl.handle.net/11633/di.dccn.DSC_3011020.09_236	http://hdl.handle.net/11633/di.dccn.DSC_3011020.09_236
V1079	Magnetic Resonance Imaging	TrioTim	Siemens	sub-V1079_T1w	sub-V1079/anat/sub-V1079_T1w.nii	Donders Repository	http://hdl.handle.net/11633/di.dccn.DSC_3011020.09_236	http://hdl.handle.net/11633/di.dccn.DSC_3011020.09_236
V1079	Magnetic Resonance Imaging	TrioTim	Siemens	sub-V1079_dwi	sub-V1079/dwi/sub-V1079_dwi.nii	Donders Repository	http://hdl.handle.net/11633/di.dccn.DSC_3011020.09_236	http://hdl.handle.net/11633/di.dccn.DSC_3011020.09_236
V1079	Magnetic Resonance Imaging	TrioTim	Siemens	sub-V1079_task-rest_bold	sub-V1079/func/sub-V1079_task-rest_bold.nii	Donders Repository	http://hdl.handle.net/11633/di.dccn.DSC_3011020.09_236	http://hdl.handle.net/11633/di.dccn.DSC_3011020.09_236	rest
V1079	Magnetic Resonance Imaging	TrioTim	Siemens	sub-V1079_task-visual_bold	sub-V1079/func/sub-V1079_task-visual_bold.nii	Donders Repository	http://hdl.handle.net/11633/di.dccn.DSC_3011020.09_236	http://hdl.handle.net/11633/di.dccn.DSC_3011020.09_236	visual
V1080	Magnetic Resonance Imaging	TrioTim	Siemens	sub-V1080_space-CTF_T1w	sub-V1080/anat/sub-V1080_space-CTF_T1w.nii	Donders Repository	http://hdl.handle.net/11633/di.dccn.DSC_3011020.09_236	http://hdl.handle.net/11633/di.dccn.DSC_3011020.09_236
V1080	Magnetic Resonance Imaging	TrioTim	Siemens	sub-V1080_T1w	sub-V1080/anat/sub-V1080_T1w.nii	Donders Repository	http://hdl.handle.net/11633/di.dccn.DSC_3011020.09_236	http://hdl.handle.net/11633/di.dccn.DSC_3011020.09_236
V1080	Magnetic Resonance Imaging	TrioTim	Siemens	sub-V1080_dwi	sub-V1080/dwi/sub-V1080_dwi.nii	Donders Repository	http://hdl.handle.net/11633/di.dccn.DSC_3011020.09_236	http://hdl.handle.net/11633/di.dccn.DSC_3011020.09_236
V1080	Magnetic Resonance Imaging	TrioTim	Siemens	sub-V1080_task-rest_bold	sub-V1080/func/sub-V1080_task-rest_bold.nii	Donders Repository	http://hdl.handle.net/11633/di.dccn.DSC_3011020.09_236	http://hdl.handle.net/11633/di.dccn.DSC_3011020.09_236	rest
V1080	Magnetic Resonance Imaging	TrioTim	Siemens	sub-V1080_task-visual_bold	sub-V1080/func/sub-V1080_task-visual_bold.nii	Donders Repository	http://hdl.handle.net/11633/di.dccn.DSC_3011020.09_236	http://hdl.handle.net/11633/di.dccn.DSC_3011020.09_236	visual
V1081	Magnetic Resonance Imaging	TrioTim	Siemens	sub-V1081_space-CTF_T1w	sub-V1081/anat/sub-V1081_space-CTF_T1w.nii	Donders Repository	http://hdl.handle.net/11633/di.dccn.DSC_3011020.09_236	http://hdl.handle.net/11633/di.dccn.DSC_3011020.09_236
V1081	Magnetic Resonance Imaging	TrioTim	Siemens	sub-V1081_T1w	sub-V1081/anat/sub-V1081_T1w.nii	Donders Repository	http://hdl.handle.net/11633/di.dccn.DSC_3011020.09_236	http://hdl.handle.net/11633/di.dccn.DSC_3011020.09_236
V1081	Magnetic Resonance Imaging	TrioTim	Siemens	sub-V1081_dwi	sub-V1081/dwi/sub-V1081_dwi.nii	Donders Repository	http://hdl.handle.net/11633/di.dccn.DSC_3011020.09_236	http://hdl.handle.net/11633/di.dccn.DSC_3011020.09_236
V1081	Magnetic Resonance Imaging	TrioTim	Siemens	sub-V1081_task-visual_bold	sub-V1081/func/sub-V1081_task-visual_bold.nii	Donders Repository	http://hdl.handle.net/11633/di.dccn.DSC_3011020.09_236	http://hdl.handle.net/11633/di.dccn.DSC_3011020.09_236	visual
V1083	Magnetic Resonance Imaging	TrioTim	Siemens	sub-V1083_space-CTF_T1w	sub-V1083/anat/sub-V1083_space-CTF_T1w.nii	Donders Repository	http://hdl.handle.net/11633/di.dccn.DSC_3011020.09_236	http://hdl.handle.net/11633/di.dccn.DSC_3011020.09_236
V1083	Magnetic Resonance Imaging	TrioTim	Siemens	sub-V1083_T1w	sub-V1083/anat/sub-V1083_T1w.nii	Donders Repository	http://hdl.handle.net/11633/di.dccn.DSC_3011020.09_236	http://hdl.handle.net/11633/di.dccn.DSC_3011020.09_236
V1083	Magnetic Resonance Imaging	TrioTim	Siemens	sub-V1083_dwi	sub-V1083/dwi/sub-V1083_dwi.nii	Donders Repository	http://hdl.handle.net/11633/di.dccn.DSC_3011020.09_236	http://hdl.handle.net/11633/di.dccn.DSC_3011020.09_236
V1083	Magnetic Resonance Imaging	TrioTim	Siemens	sub-V1083_task-rest_bold	sub-V1083/func/sub-V1083_task-rest_bold.nii	Donders Repository	http://hdl.handle.net/11633/di.dccn.DSC_3011020.09_236	http://hdl.handle.net/11633/di.dccn.DSC_3011020.09_236	rest
V1083	Magnetic Resonance Imaging	TrioTim	Siemens	sub-V1083_task-visual_bold	sub-V1083/func/sub-V1083_task-visual_bold.nii	Donders Repository	http://hdl.handle.net/11633/di.dccn.DSC_3011020.09_236	http://hdl.handle.net/11633/di.dccn.DSC_3011020.09_236	visual
V1084	Magnetic Resonance Imaging	TrioTim	Siemens	sub-V1084_space-CTF_T1w	sub-V1084/anat/sub-V1084_space-CTF_T1w.nii	Donders Repository	http://hdl.handle.net/11633/di.dccn.DSC_3011020.09_236	http://hdl.handle.net/11633/di.dccn.DSC_3011020.09_236
V1084	Magnetic Resonance Imaging	TrioTim	Siemens	sub-V1084_T1w	sub-V1084/anat/sub-V1084_T1w.nii	Donders Repository	http://hdl.handle.net/11633/di.dccn.DSC_3011020.09_236	http://hdl.handle.net/11633/di.dccn.DSC_3011020.09_236
V1084	Magnetic Resonance Imaging	TrioTim	Siemens	sub-V1084_dwi	sub-V1084/dwi/sub-V1084_dwi.nii	Donders Repository	http://hdl.handle.net/11633/di.dccn.DSC_3011020.09_236	http://hdl.handle.net/11633/di.dccn.DSC_3011020.09_236
V1084	Magnetic Resonance Imaging	TrioTim	Siemens	sub-V1084_task-rest_bold	sub-V1084/func/sub-V1084_task-rest_bold.nii	Donders Repository	http://hdl.handle.net/11633/di.dccn.DSC_3011020.09_236	http://hdl.handle.net/11633/di.dccn.DSC_3011020.09_236	rest
V1084	Magnetic Resonance Imaging	TrioTim	Siemens	sub-V1084_task-visual_bold	sub-V1084/func/sub-V1084_task-visual_bold.nii	Donders Repository	http://hdl.handle.net/11633/di.dccn.DSC_3011020.09_236	http://hdl.handle.net/11633/di.dccn.DSC_3011020.09_236	visual
V1085	Magnetic Resonance Imaging	TrioTim	Siemens	sub-V1085_space-CTF_T1w	sub-V1085/anat/sub-V1085_space-CTF_T1w.nii	Donders Repository	http://hdl.handle.net/11633/di.dccn.DSC_3011020.09_236	http://hdl.handle.net/11633/di.dccn.DSC_3011020.09_236
V1085	Magnetic Resonance Imaging	TrioTim	Siemens	sub-V1085_T1w	sub-V1085/anat/sub-V1085_T1w.nii	Donders Repository	http://hdl.handle.net/11633/di.dccn.DSC_3011020.09_236	http://hdl.handle.net/11633/di.dccn.DSC_3011020.09_236
V1085	Magnetic Resonance Imaging	TrioTim	Siemens	sub-V1085_dwi	sub-V1085/dwi/sub-V1085_dwi.nii	Donders Repository	http://hdl.handle.net/11633/di.dccn.DSC_3011020.09_236	http://hdl.handle.net/11633/di.dccn.DSC_3011020.09_236
V1085	Magnetic Resonance Imaging	TrioTim	Siemens	sub-V1085_task-rest_bold	sub-V1085/func/sub-V1085_task-rest_bold.nii	Donders Repository	http://hdl.handle.net/11633/di.dccn.DSC_3011020.09_236	http://hdl.handle.net/11633/di.dccn.DSC_3011020.09_236	rest
V1085	Magnetic Resonance Imaging	TrioTim	Siemens	sub-V1085_task-visual_bold	sub-V1085/func/sub-V1085_task-visual_bold.nii	Donders Repository	http://hdl.handle.net/11633/di.dccn.DSC_3011020.09_236	http://hdl.handle.net/11633/di.dccn.DSC_3011020.09_236	visual
V1086	Magnetic Resonance Imaging	TrioTim	Siemens	sub-V1086_space-CTF_T1w	sub-V1086/anat/sub-V1086_space-CTF_T1w.nii	Donders Repository	http://hdl.handle.net/11633/di.dccn.DSC_3011020.09_236	http://hdl.handle.net/11633/di.dccn.DSC_3011020.09_236
V1086	Magnetic Resonance Imaging	TrioTim	Siemens	sub-V1086_T1w	sub-V1086/anat/sub-V1086_T1w.nii	Donders Repository	http://hdl.handle.net/11633/di.dccn.DSC_3011020.09_236	http://hdl.handle.net/11633/di.dccn.DSC_3011020.09_236
V1086	Magnetic Resonance Imaging	TrioTim	Siemens	sub-V1086_dwi	sub-V1086/dwi/sub-V1086_dwi.nii	Donders Repository	http://hdl.handle.net/11633/di.dccn.DSC_3011020.09_236	http://hdl.handle.net/11633/di.dccn.DSC_3011020.09_236
V1086	Magnetic Resonance Imaging	TrioTim	Siemens	sub-V1086_task-rest_bold	sub-V1086/func/sub-V1086_task-rest_bold.nii	Donders Repository	http://hdl.handle.net/11633/di.dccn.DSC_3011020.09_236	http://hdl.handle.net/11633/di.dccn.DSC_3011020.09_236	rest
V1086	Magnetic Resonance Imaging	TrioTim	Siemens	sub-V1086_task-visual_bold	sub-V1086/func/sub-V1086_task-visual_bold.nii	Donders Repository	http://hdl.handle.net/11633/di.dccn.DSC_3011020.09_236	http://hdl.handle.net/11633/di.dccn.DSC_3011020.09_236	visual
V1087	Magnetic Resonance Imaging	TrioTim	Siemens	sub-V1087_space-CTF_T1w	sub-V1087/anat/sub-V1087_space-CTF_T1w.nii	Donders Repository	http://hdl.handle.net/11633/di.dccn.DSC_3011020.09_236	http://hdl.handle.net/11633/di.dccn.DSC_3011020.09_236
V1087	Magnetic Resonance Imaging	TrioTim	Siemens	sub-V1087_T1w	sub-V1087/anat/sub-V1087_T1w.nii	Donders Repository	http://hdl.handle.net/11633/di.dccn.DSC_3011020.09_236	http://hdl.handle.net/11633/di.dccn.DSC_3011020.09_236
V1087	Magnetic Resonance Imaging	TrioTim	Siemens	sub-V1087_dwi	sub-V1087/dwi/sub-V1087_dwi.nii	Donders Repository	http://hdl.handle.net/11633/di.dccn.DSC_3011020.09_236	http://hdl.handle.net/11633/di.dccn.DSC_3011020.09_236
V1087	Magnetic Resonance Imaging	TrioTim	Siemens	sub-V1087_task-rest_bold	sub-V1087/func/sub-V1087_task-rest_bold.nii	Donders Repository	http://hdl.handle.net/11633/di.dccn.DSC_3011020.09_236	http://hdl.handle.net/11633/di.dccn.DSC_3011020.09_236	rest
V1087	Magnetic Resonance Imaging	TrioTim	Siemens	sub-V1087_task-visual_bold	sub-V1087/func/sub-V1087_task-visual_bold.nii	Donders Repository	http://hdl.handle.net/11633/di.dccn.DSC_3011020.09_236	http://hdl.handle.net/11633/di.dccn.DSC_3011020.09_236	visual
V1088	Magnetic Resonance Imaging	TrioTim	Siemens	sub-V1088_space-CTF_T1w	sub-V1088/anat/sub-V1088_space-CTF_T1w.nii	Donders Repository	http://hdl.handle.net/11633/di.dccn.DSC_3011020.09_236	http://hdl.handle.net/11633/di.dccn.DSC_3011020.09_236
V1088	Magnetic Resonance Imaging	TrioTim	Siemens	sub-V1088_T1w	sub-V1088/anat/sub-V1088_T1w.nii	Donders Repository	http://hdl.handle.net/11633/di.dccn.DSC_3011020.09_236	http://hdl.handle.net/11633/di.dccn.DSC_3011020.09_236
V1088	Magnetic Resonance Imaging	TrioTim	Siemens	sub-V1088_dwi	sub-V1088/dwi/sub-V1088_dwi.nii	Donders Repository	http://hdl.handle.net/11633/di.dccn.DSC_3011020.09_236	http://hdl.handle.net/11633/di.dccn.DSC_3011020.09_236
V1088	Magnetic Resonance Imaging	TrioTim	Siemens	sub-V1088_task-rest_bold	sub-V1088/func/sub-V1088_task-rest_bold.nii	Donders Repository	http://hdl.handle.net/11633/di.dccn.DSC_3011020.09_236	http://hdl.handle.net/11633/di.dccn.DSC_3011020.09_236	rest
V1088	Magnetic Resonance Imaging	TrioTim	Siemens	sub-V1088_task-visual_bold	sub-V1088/func/sub-V1088_task-visual_bold.nii	Donders Repository	http://hdl.handle.net/11633/di.dccn.DSC_3011020.09_236	http://hdl.handle.net/11633/di.dccn.DSC_3011020.09_236	visual
V1089	Magnetic Resonance Imaging	TrioTim	Siemens	sub-V1089_space-CTF_T1w	sub-V1089/anat/sub-V1089_space-CTF_T1w.nii	Donders Repository	http://hdl.handle.net/11633/di.dccn.DSC_3011020.09_236	http://hdl.handle.net/11633/di.dccn.DSC_3011020.09_236
V1089	Magnetic Resonance Imaging	TrioTim	Siemens	sub-V1089_T1w	sub-V1089/anat/sub-V1089_T1w.nii	Donders Repository	http://hdl.handle.net/11633/di.dccn.DSC_3011020.09_236	http://hdl.handle.net/11633/di.dccn.DSC_3011020.09_236
V1089	Magnetic Resonance Imaging	TrioTim	Siemens	sub-V1089_dwi	sub-V1089/dwi/sub-V1089_dwi.nii	Donders Repository	http://hdl.handle.net/11633/di.dccn.DSC_3011020.09_236	http://hdl.handle.net/11633/di.dccn.DSC_3011020.09_236
V1089	Magnetic Resonance Imaging	TrioTim	Siemens	sub-V1089_task-rest_bold	sub-V1089/func/sub-V1089_task-rest_bold.nii	Donders Repository	http://hdl.handle.net/11633/di.dccn.DSC_3011020.09_236	http://hdl.handle.net/11633/di.dccn.DSC_3011020.09_236	rest
V1089	Magnetic Resonance Imaging	TrioTim	Siemens	sub-V1089_task-visual_bold	sub-V1089/func/sub-V1089_task-visual_bold.nii	Donders Repository	http://hdl.handle.net/11633/di.dccn.DSC_3011020.09_236	http://hdl.handle.net/11633/di.dccn.DSC_3011020.09_236	visual
V1090	Magnetic Resonance Imaging	TrioTim	Siemens	sub-V1090_space-CTF_T1w	sub-V1090/anat/sub-V1090_space-CTF_T1w.nii	Donders Repository	http://hdl.handle.net/11633/di.dccn.DSC_3011020.09_236	http://hdl.handle.net/11633/di.dccn.DSC_3011020.09_236
V1090	Magnetic Resonance Imaging	TrioTim	Siemens	sub-V1090_T1w	sub-V1090/anat/sub-V1090_T1w.nii	Donders Repository	http://hdl.handle.net/11633/di.dccn.DSC_3011020.09_236	http://hdl.handle.net/11633/di.dccn.DSC_3011020.09_236
V1090	Magnetic Resonance Imaging	TrioTim	Siemens	sub-V1090_dwi	sub-V1090/dwi/sub-V1090_dwi.nii	Donders Repository	http://hdl.handle.net/11633/di.dccn.DSC_3011020.09_236	http://hdl.handle.net/11633/di.dccn.DSC_3011020.09_236
V1090	Magnetic Resonance Imaging	TrioTim	Siemens	sub-V1090_task-rest_bold	sub-V1090/func/sub-V1090_task-rest_bold.nii	Donders Repository	http://hdl.handle.net/11633/di.dccn.DSC_3011020.09_236	http://hdl.handle.net/11633/di.dccn.DSC_3011020.09_236	rest
V1090	Magnetic Resonance Imaging	TrioTim	Siemens	sub-V1090_task-visual_bold	sub-V1090/func/sub-V1090_task-visual_bold.nii	Donders Repository	http://hdl.handle.net/11633/di.dccn.DSC_3011020.09_236	http://hdl.handle.net/11633/di.dccn.DSC_3011020.09_236	visual
V1092	Magnetic Resonance Imaging	TrioTim	Siemens	sub-V1092_space-CTF_T1w	sub-V1092/anat/sub-V1092_space-CTF_T1w.nii	Donders Repository	http://hdl.handle.net/11633/di.dccn.DSC_3011020.09_236	http://hdl.handle.net/11633/di.dccn.DSC_3011020.09_236
V1092	Magnetic Resonance Imaging	TrioTim	Siemens	sub-V1092_T1w	sub-V1092/anat/sub-V1092_T1w.nii	Donders Repository	http://hdl.handle.net/11633/di.dccn.DSC_3011020.09_236	http://hdl.handle.net/11633/di.dccn.DSC_3011020.09_236
V1092	Magnetic Resonance Imaging	TrioTim	Siemens	sub-V1092_dwi	sub-V1092/dwi/sub-V1092_dwi.nii	Donders Repository	http://hdl.handle.net/11633/di.dccn.DSC_3011020.09_236	http://hdl.handle.net/11633/di.dccn.DSC_3011020.09_236
V1092	Magnetic Resonance Imaging	TrioTim	Siemens	sub-V1092_task-rest_bold	sub-V1092/func/sub-V1092_task-rest_bold.nii	Donders Repository	http://hdl.handle.net/11633/di.dccn.DSC_3011020.09_236	http://hdl.handle.net/11633/di.dccn.DSC_3011020.09_236	rest
V1092	Magnetic Resonance Imaging	TrioTim	Siemens	sub-V1092_task-visual_bold	sub-V1092/func/sub-V1092_task-visual_bold.nii	Donders Repository	http://hdl.handle.net/11633/di.dccn.DSC_3011020.09_236	http://hdl.handle.net/11633/di.dccn.DSC_3011020.09_236	visual
V1093	Magnetic Resonance Imaging	TrioTim	Siemens	sub-V1093_space-CTF_T1w	sub-V1093/anat/sub-V1093_space-CTF_T1w.nii	Donders Repository	http://hdl.handle.net/11633/di.dccn.DSC_3011020.09_236	http://hdl.handle.net/11633/di.dccn.DSC_3011020.09_236
V1093	Magnetic Resonance Imaging	TrioTim	Siemens	sub-V1093_T1w	sub-V1093/anat/sub-V1093_T1w.nii	Donders Repository	http://hdl.handle.net/11633/di.dccn.DSC_3011020.09_236	http://hdl.handle.net/11633/di.dccn.DSC_3011020.09_236
V1093	Magnetic Resonance Imaging	TrioTim	Siemens	sub-V1093_dwi	sub-V1093/dwi/sub-V1093_dwi.nii	Donders Repository	http://hdl.handle.net/11633/di.dccn.DSC_3011020.09_236	http://hdl.handle.net/11633/di.dccn.DSC_3011020.09_236
V1093	Magnetic Resonance Imaging	TrioTim	Siemens	sub-V1093_task-rest_bold	sub-V1093/func/sub-V1093_task-rest_bold.nii	Donders Repository	http://hdl.handle.net/11633/di.dccn.DSC_3011020.09_236	http://hdl.handle.net/11633/di.dccn.DSC_3011020.09_236	rest
V1093	Magnetic Resonance Imaging	TrioTim	Siemens	sub-V1093_task-visual_bold	sub-V1093/func/sub-V1093_task-visual_bold.nii	Donders Repository	http://hdl.handle.net/11633/di.dccn.DSC_3011020.09_236	http://hdl.handle.net/11633/di.dccn.DSC_3011020.09_236	visual
V1094	Magnetic Resonance Imaging	TrioTim	Siemens	sub-V1094_space-CTF_T1w	sub-V1094/anat/sub-V1094_space-CTF_T1w.nii	Donders Repository	http://hdl.handle.net/11633/di.dccn.DSC_3011020.09_236	http://hdl.handle.net/11633/di.dccn.DSC_3011020.09_236
V1094	Magnetic Resonance Imaging	TrioTim	Siemens	sub-V1094_T1w	sub-V1094/anat/sub-V1094_T1w.nii	Donders Repository	http://hdl.handle.net/11633/di.dccn.DSC_3011020.09_236	http://hdl.handle.net/11633/di.dccn.DSC_3011020.09_236
V1094	Magnetic Resonance Imaging	TrioTim	Siemens	sub-V1094_dwi	sub-V1094/dwi/sub-V1094_dwi.nii	Donders Repository	http://hdl.handle.net/11633/di.dccn.DSC_3011020.09_236	http://hdl.handle.net/11633/di.dccn.DSC_3011020.09_236
V1094	Magnetic Resonance Imaging	TrioTim	Siemens	sub-V1094_task-rest_bold	sub-V1094/func/sub-V1094_task-rest_bold.nii	Donders Repository	http://hdl.handle.net/11633/di.dccn.DSC_3011020.09_236	http://hdl.handle.net/11633/di.dccn.DSC_3011020.09_236	rest
V1094	Magnetic Resonance Imaging	TrioTim	Siemens	sub-V1094_task-visual_bold	sub-V1094/func/sub-V1094_task-visual_bold.nii	Donders Repository	http://hdl.handle.net/11633/di.dccn.DSC_3011020.09_236	http://hdl.handle.net/11633/di.dccn.DSC_3011020.09_236	visual
V1095	Magnetic Resonance Imaging	TrioTim	Siemens	sub-V1095_space-CTF_T1w	sub-V1095/anat/sub-V1095_space-CTF_T1w.nii	Donders Repository	http://hdl.handle.net/11633/di.dccn.DSC_3011020.09_236	http://hdl.handle.net/11633/di.dccn.DSC_3011020.09_236
V1095	Magnetic Resonance Imaging	TrioTim	Siemens	sub-V1095_T1w	sub-V1095/anat/sub-V1095_T1w.nii	Donders Repository	http://hdl.handle.net/11633/di.dccn.DSC_3011020.09_236	http://hdl.handle.net/11633/di.dccn.DSC_3011020.09_236
V1095	Magnetic Resonance Imaging	TrioTim	Siemens	sub-V1095_dwi	sub-V1095/dwi/sub-V1095_dwi.nii	Donders Repository	http://hdl.handle.net/11633/di.dccn.DSC_3011020.09_236	http://hdl.handle.net/11633/di.dccn.DSC_3011020.09_236
V1095	Magnetic Resonance Imaging	TrioTim	Siemens	sub-V1095_task-rest_bold	sub-V1095/func/sub-V1095_task-rest_bold.nii	Donders Repository	http://hdl.handle.net/11633/di.dccn.DSC_3011020.09_236	http://hdl.handle.net/11633/di.dccn.DSC_3011020.09_236	rest
V1095	Magnetic Resonance Imaging	TrioTim	Siemens	sub-V1095_task-visual_bold	sub-V1095/func/sub-V1095_task-visual_bold.nii	Donders Repository	http://hdl.handle.net/11633/di.dccn.DSC_3011020.09_236	http://hdl.handle.net/11633/di.dccn.DSC_3011020.09_236	visual
V1097	Magnetic Resonance Imaging	TrioTim	Siemens	sub-V1097_space-CTF_T1w	sub-V1097/anat/sub-V1097_space-CTF_T1w.nii	Donders Repository	http://hdl.handle.net/11633/di.dccn.DSC_3011020.09_236	http://hdl.handle.net/11633/di.dccn.DSC_3011020.09_236
V1097	Magnetic Resonance Imaging	TrioTim	Siemens	sub-V1097_T1w	sub-V1097/anat/sub-V1097_T1w.nii	Donders Repository	http://hdl.handle.net/11633/di.dccn.DSC_3011020.09_236	http://hdl.handle.net/11633/di.dccn.DSC_3011020.09_236
V1097	Magnetic Resonance Imaging	TrioTim	Siemens	sub-V1097_dwi	sub-V1097/dwi/sub-V1097_dwi.nii	Donders Repository	http://hdl.handle.net/11633/di.dccn.DSC_3011020.09_236	http://hdl.handle.net/11633/di.dccn.DSC_3011020.09_236
V1097	Magnetic Resonance Imaging	TrioTim	Siemens	sub-V1097_task-rest_bold	sub-V1097/func/sub-V1097_task-rest_bold.nii	Donders Repository	http://hdl.handle.net/11633/di.dccn.DSC_3011020.09_236	http://hdl.handle.net/11633/di.dccn.DSC_3011020.09_236	rest
V1097	Magnetic Resonance Imaging	TrioTim	Siemens	sub-V1097_task-visual_bold	sub-V1097/func/sub-V1097_task-visual_bold.nii	Donders Repository	http://hdl.handle.net/11633/di.dccn.DSC_3011020.09_236	http://hdl.handle.net/11633/di.dccn.DSC_3011020.09_236	visual
V1098	Magnetic Resonance Imaging	TrioTim	Siemens	sub-V1098_space-CTF_T1w	sub-V1098/anat/sub-V1098_space-CTF_T1w.nii	Donders Repository	http://hdl.handle.net/11633/di.dccn.DSC_3011020.09_236	http://hdl.handle.net/11633/di.dccn.DSC_3011020.09_236
V1098	Magnetic Resonance Imaging	TrioTim	Siemens	sub-V1098_T1w	sub-V1098/anat/sub-V1098_T1w.nii	Donders Repository	http://hdl.handle.net/11633/di.dccn.DSC_3011020.09_236	http://hdl.handle.net/11633/di.dccn.DSC_3011020.09_236
V1098	Magnetic Resonance Imaging	TrioTim	Siemens	sub-V1098_dwi	sub-V1098/dwi/sub-V1098_dwi.nii	Donders Repository	http://hdl.handle.net/11633/di.dccn.DSC_3011020.09_236	http://hdl.handle.net/11633/di.dccn.DSC_3011020.09_236
V1098	Magnetic Resonance Imaging	TrioTim	Siemens	sub-V1098_task-rest_bold	sub-V1098/func/sub-V1098_task-rest_bold.nii	Donders Repository	http://hdl.handle.net/11633/di.dccn.DSC_3011020.09_236	http://hdl.handle.net/11633/di.dccn.DSC_3011020.09_236	rest
V1098	Magnetic Resonance Imaging	TrioTim	Siemens	sub-V1098_task-visual_bold	sub-V1098/func/sub-V1098_task-visual_bold.nii	Donders Repository	http://hdl.handle.net/11633/di.dccn.DSC_3011020.09_236	http://hdl.handle.net/11633/di.dccn.DSC_3011020.09_236	visual
V1099	Magnetic Resonance Imaging	TrioTim	Siemens	sub-V1099_space-CTF_T1w	sub-V1099/anat/sub-V1099_space-CTF_T1w.nii	Donders Repository	http://hdl.handle.net/11633/di.dccn.DSC_3011020.09_236	http://hdl.handle.net/11633/di.dccn.DSC_3011020.09_236
V1099	Magnetic Resonance Imaging	TrioTim	Siemens	sub-V1099_T1w	sub-V1099/anat/sub-V1099_T1w.nii	Donders Repository	http://hdl.handle.net/11633/di.dccn.DSC_3011020.09_236	http://hdl.handle.net/11633/di.dccn.DSC_3011020.09_236
V1099	Magnetic Resonance Imaging	TrioTim	Siemens	sub-V1099_dwi	sub-V1099/dwi/sub-V1099_dwi.nii	Donders Repository	http://hdl.handle.net/11633/di.dccn.DSC_3011020.09_236	http://hdl.handle.net/11633/di.dccn.DSC_3011020.09_236
V1099	Magnetic Resonance Imaging	TrioTim	Siemens	sub-V1099_task-rest_bold	sub-V1099/func/sub-V1099_task-rest_bold.nii	Donders Repository	http://hdl.handle.net/11633/di.dccn.DSC_3011020.09_236	http://hdl.handle.net/11633/di.dccn.DSC_3011020.09_236	rest
V1099	Magnetic Resonance Imaging	TrioTim	Siemens	sub-V1099_task-visual_bold	sub-V1099/func/sub-V1099_task-visual_bold.nii	Donders Repository	http://hdl.handle.net/11633/di.dccn.DSC_3011020.09_236	http://hdl.handle.net/11633/di.dccn.DSC_3011020.09_236	visual
V1100	Magnetic Resonance Imaging	TrioTim	Siemens	sub-V1100_space-CTF_T1w	sub-V1100/anat/sub-V1100_space-CTF_T1w.nii	Donders Repository	http://hdl.handle.net/11633/di.dccn.DSC_3011020.09_236	http://hdl.handle.net/11633/di.dccn.DSC_3011020.09_236
V1100	Magnetic Resonance Imaging	TrioTim	Siemens	sub-V1100_T1w	sub-V1100/anat/sub-V1100_T1w.nii	Donders Repository	http://hdl.handle.net/11633/di.dccn.DSC_3011020.09_236	http://hdl.handle.net/11633/di.dccn.DSC_3011020.09_236
V1100	Magnetic Resonance Imaging	TrioTim	Siemens	sub-V1100_dwi	sub-V1100/dwi/sub-V1100_dwi.nii	Donders Repository	http://hdl.handle.net/11633/di.dccn.DSC_3011020.09_236	http://hdl.handle.net/11633/di.dccn.DSC_3011020.09_236
V1100	Magnetic Resonance Imaging	TrioTim	Siemens	sub-V1100_task-rest_bold	sub-V1100/func/sub-V1100_task-rest_bold.nii	Donders Repository	http://hdl.handle.net/11633/di.dccn.DSC_3011020.09_236	http://hdl.handle.net/11633/di.dccn.DSC_3011020.09_236	rest
V1100	Magnetic Resonance Imaging	TrioTim	Siemens	sub-V1100_task-visual_bold	sub-V1100/func/sub-V1100_task-visual_bold.nii	Donders Repository	http://hdl.handle.net/11633/di.dccn.DSC_3011020.09_236	http://hdl.handle.net/11633/di.dccn.DSC_3011020.09_236	visual
V1101	Magnetic Resonance Imaging	TrioTim	Siemens	sub-V1101_space-CTF_T1w	sub-V1101/anat/sub-V1101_space-CTF_T1w.nii	Donders Repository	http://hdl.handle.net/11633/di.dccn.DSC_3011020.09_236	http://hdl.handle.net/11633/di.dccn.DSC_3011020.09_236
V1101	Magnetic Resonance Imaging	TrioTim	Siemens	sub-V1101_T1w	sub-V1101/anat/sub-V1101_T1w.nii	Donders Repository	http://hdl.handle.net/11633/di.dccn.DSC_3011020.09_236	http://hdl.handle.net/11633/di.dccn.DSC_3011020.09_236
V1101	Magnetic Resonance Imaging	TrioTim	Siemens	sub-V1101_dwi	sub-V1101/dwi/sub-V1101_dwi.nii	Donders Repository	http://hdl.handle.net/11633/di.dccn.DSC_3011020.09_236	http://hdl.handle.net/11633/di.dccn.DSC_3011020.09_236
V1101	Magnetic Resonance Imaging	TrioTim	Siemens	sub-V1101_task-rest_bold	sub-V1101/func/sub-V1101_task-rest_bold.nii	Donders Repository	http://hdl.handle.net/11633/di.dccn.DSC_3011020.09_236	http://hdl.handle.net/11633/di.dccn.DSC_3011020.09_236	rest
V1101	Magnetic Resonance Imaging	TrioTim	Siemens	sub-V1101_task-visual_bold	sub-V1101/func/sub-V1101_task-visual_bold.nii	Donders Repository	http://hdl.handle.net/11633/di.dccn.DSC_3011020.09_236	http://hdl.handle.net/11633/di.dccn.DSC_3011020.09_236	visual
V1102	Magnetic Resonance Imaging	TrioTim	Siemens	sub-V1102_space-CTF_T1w	sub-V1102/anat/sub-V1102_space-CTF_T1w.nii	Donders Repository	http://hdl.handle.net/11633/di.dccn.DSC_3011020.09_236	http://hdl.handle.net/11633/di.dccn.DSC_3011020.09_236
V1102	Magnetic Resonance Imaging	TrioTim	Siemens	sub-V1102_T1w	sub-V1102/anat/sub-V1102_T1w.nii	Donders Repository	http://hdl.handle.net/11633/di.dccn.DSC_3011020.09_236	http://hdl.handle.net/11633/di.dccn.DSC_3011020.09_236
V1102	Magnetic Resonance Imaging	TrioTim	Siemens	sub-V1102_dwi	sub-V1102/dwi/sub-V1102_dwi.nii	Donders Repository	http://hdl.handle.net/11633/di.dccn.DSC_3011020.09_236	http://hdl.handle.net/11633/di.dccn.DSC_3011020.09_236
V1102	Magnetic Resonance Imaging	TrioTim	Siemens	sub-V1102_task-rest_bold	sub-V1102/func/sub-V1102_task-rest_bold.nii	Donders Repository	http://hdl.handle.net/11633/di.dccn.DSC_3011020.09_236	http://hdl.handle.net/11633/di.dccn.DSC_3011020.09_236	rest
V1102	Magnetic Resonance Imaging	TrioTim	Siemens	sub-V1102_task-visual_bold	sub-V1102/func/sub-V1102_task-visual_bold.nii	Donders Repository	http://hdl.handle.net/11633/di.dccn.DSC_3011020.09_236	http://hdl.handle.net/11633/di.dccn.DSC_3011020.09_236	visual
V1103	Magnetic Resonance Imaging	TrioTim	Siemens	sub-V1103_space-CTF_T1w	sub-V1103/anat/sub-V1103_space-CTF_T1w.nii	Donders Repository	http://hdl.handle.net/11633/di.dccn.DSC_3011020.09_236	http://hdl.handle.net/11633/di.dccn.DSC_3011020.09_236
V1103	Magnetic Resonance Imaging	TrioTim	Siemens	sub-V1103_T1w	sub-V1103/anat/sub-V1103_T1w.nii	Donders Repository	http://hdl.handle.net/11633/di.dccn.DSC_3011020.09_236	http://hdl.handle.net/11633/di.dccn.DSC_3011020.09_236
V1103	Magnetic Resonance Imaging	TrioTim	Siemens	sub-V1103_dwi	sub-V1103/dwi/sub-V1103_dwi.nii	Donders Repository	http://hdl.handle.net/11633/di.dccn.DSC_3011020.09_236	http://hdl.handle.net/11633/di.dccn.DSC_3011020.09_236
V1103	Magnetic Resonance Imaging	TrioTim	Siemens	sub-V1103_task-rest_bold	sub-V1103/func/sub-V1103_task-rest_bold.nii	Donders Repository	http://hdl.handle.net/11633/di.dccn.DSC_3011020.09_236	http://hdl.handle.net/11633/di.dccn.DSC_3011020.09_236	rest
V1103	Magnetic Resonance Imaging	TrioTim	Siemens	sub-V1103_task-visual_bold	sub-V1103/func/sub-V1103_task-visual_bold.nii	Donders Repository	http://hdl.handle.net/11633/di.dccn.DSC_3011020.09_236	http://hdl.handle.net/11633/di.dccn.DSC_3011020.09_236	visual
V1104	Magnetic Resonance Imaging	TrioTim	Siemens	sub-V1104_space-CTF_T1w	sub-V1104/anat/sub-V1104_space-CTF_T1w.nii	Donders Repository	http://hdl.handle.net/11633/di.dccn.DSC_3011020.09_236	http://hdl.handle.net/11633/di.dccn.DSC_3011020.09_236
V1104	Magnetic Resonance Imaging	TrioTim	Siemens	sub-V1104_T1w	sub-V1104/anat/sub-V1104_T1w.nii	Donders Repository	http://hdl.handle.net/11633/di.dccn.DSC_3011020.09_236	http://hdl.handle.net/11633/di.dccn.DSC_3011020.09_236
V1104	Magnetic Resonance Imaging	TrioTim	Siemens	sub-V1104_dwi	sub-V1104/dwi/sub-V1104_dwi.nii	Donders Repository	http://hdl.handle.net/11633/di.dccn.DSC_3011020.09_236	http://hdl.handle.net/11633/di.dccn.DSC_3011020.09_236
V1104	Magnetic Resonance Imaging	TrioTim	Siemens	sub-V1104_task-rest_bold	sub-V1104/func/sub-V1104_task-rest_bold.nii	Donders Repository	http://hdl.handle.net/11633/di.dccn.DSC_3011020.09_236	http://hdl.handle.net/11633/di.dccn.DSC_3011020.09_236	rest
V1104	Magnetic Resonance Imaging	TrioTim	Siemens	sub-V1104_task-visual_bold	sub-V1104/func/sub-V1104_task-visual_bold.nii	Donders Repository	http://hdl.handle.net/11633/di.dccn.DSC_3011020.09_236	http://hdl.handle.net/11633/di.dccn.DSC_3011020.09_236	visual
V1105	Magnetic Resonance Imaging	TrioTim	Siemens	sub-V1105_space-CTF_T1w	sub-V1105/anat/sub-V1105_space-CTF_T1w.nii	Donders Repository	http://hdl.handle.net/11633/di.dccn.DSC_3011020.09_236	http://hdl.handle.net/11633/di.dccn.DSC_3011020.09_236
V1105	Magnetic Resonance Imaging	TrioTim	Siemens	sub-V1105_T1w	sub-V1105/anat/sub-V1105_T1w.nii	Donders Repository	http://hdl.handle.net/11633/di.dccn.DSC_3011020.09_236	http://hdl.handle.net/11633/di.dccn.DSC_3011020.09_236
V1105	Magnetic Resonance Imaging	TrioTim	Siemens	sub-V1105_dwi	sub-V1105/dwi/sub-V1105_dwi.nii	Donders Repository	http://hdl.handle.net/11633/di.dccn.DSC_3011020.09_236	http://hdl.handle.net/11633/di.dccn.DSC_3011020.09_236
V1105	Magnetic Resonance Imaging	TrioTim	Siemens	sub-V1105_task-rest_bold	sub-V1105/func/sub-V1105_task-rest_bold.nii	Donders Repository	http://hdl.handle.net/11633/di.dccn.DSC_3011020.09_236	http://hdl.handle.net/11633/di.dccn.DSC_3011020.09_236	rest
V1105	Magnetic Resonance Imaging	TrioTim	Siemens	sub-V1105_task-visual_bold	sub-V1105/func/sub-V1105_task-visual_bold.nii	Donders Repository	http://hdl.handle.net/11633/di.dccn.DSC_3011020.09_236	http://hdl.handle.net/11633/di.dccn.DSC_3011020.09_236	visual
V1106	Magnetic Resonance Imaging	TrioTim	Siemens	sub-V1106_space-CTF_T1w	sub-V1106/anat/sub-V1106_space-CTF_T1w.nii	Donders Repository	http://hdl.handle.net/11633/di.dccn.DSC_3011020.09_236	http://hdl.handle.net/11633/di.dccn.DSC_3011020.09_236
V1106	Magnetic Resonance Imaging	TrioTim	Siemens	sub-V1106_T1w	sub-V1106/anat/sub-V1106_T1w.nii	Donders Repository	http://hdl.handle.net/11633/di.dccn.DSC_3011020.09_236	http://hdl.handle.net/11633/di.dccn.DSC_3011020.09_236
V1106	Magnetic Resonance Imaging	TrioTim	Siemens	sub-V1106_dwi	sub-V1106/dwi/sub-V1106_dwi.nii	Donders Repository	http://hdl.handle.net/11633/di.dccn.DSC_3011020.09_236	http://hdl.handle.net/11633/di.dccn.DSC_3011020.09_236
V1106	Magnetic Resonance Imaging	TrioTim	Siemens	sub-V1106_task-rest_bold	sub-V1106/func/sub-V1106_task-rest_bold.nii	Donders Repository	http://hdl.handle.net/11633/di.dccn.DSC_3011020.09_236	http://hdl.handle.net/11633/di.dccn.DSC_3011020.09_236	rest
V1106	Magnetic Resonance Imaging	TrioTim	Siemens	sub-V1106_task-visual_bold	sub-V1106/func/sub-V1106_task-visual_bold.nii	Donders Repository	http://hdl.handle.net/11633/di.dccn.DSC_3011020.09_236	http://hdl.handle.net/11633/di.dccn.DSC_3011020.09_236	visual
V1107	Magnetic Resonance Imaging	TrioTim	Siemens	sub-V1107_space-CTF_T1w	sub-V1107/anat/sub-V1107_space-CTF_T1w.nii	Donders Repository	http://hdl.handle.net/11633/di.dccn.DSC_3011020.09_236	http://hdl.handle.net/11633/di.dccn.DSC_3011020.09_236
V1107	Magnetic Resonance Imaging	TrioTim	Siemens	sub-V1107_T1w	sub-V1107/anat/sub-V1107_T1w.nii	Donders Repository	http://hdl.handle.net/11633/di.dccn.DSC_3011020.09_236	http://hdl.handle.net/11633/di.dccn.DSC_3011020.09_236
V1107	Magnetic Resonance Imaging	TrioTim	Siemens	sub-V1107_dwi	sub-V1107/dwi/sub-V1107_dwi.nii	Donders Repository	http://hdl.handle.net/11633/di.dccn.DSC_3011020.09_236	http://hdl.handle.net/11633/di.dccn.DSC_3011020.09_236
V1107	Magnetic Resonance Imaging	TrioTim	Siemens	sub-V1107_task-rest_bold	sub-V1107/func/sub-V1107_task-rest_bold.nii	Donders Repository	http://hdl.handle.net/11633/di.dccn.DSC_3011020.09_236	http://hdl.handle.net/11633/di.dccn.DSC_3011020.09_236	rest
V1107	Magnetic Resonance Imaging	TrioTim	Siemens	sub-V1107_task-visual_bold	sub-V1107/func/sub-V1107_task-visual_bold.nii	Donders Repository	http://hdl.handle.net/11633/di.dccn.DSC_3011020.09_236	http://hdl.handle.net/11633/di.dccn.DSC_3011020.09_236	visual
V1108	Magnetic Resonance Imaging	TrioTim	Siemens	sub-V1108_space-CTF_T1w	sub-V1108/anat/sub-V1108_space-CTF_T1w.nii	Donders Repository	http://hdl.handle.net/11633/di.dccn.DSC_3011020.09_236	http://hdl.handle.net/11633/di.dccn.DSC_3011020.09_236
V1108	Magnetic Resonance Imaging	TrioTim	Siemens	sub-V1108_T1w	sub-V1108/anat/sub-V1108_T1w.nii	Donders Repository	http://hdl.handle.net/11633/di.dccn.DSC_3011020.09_236	http://hdl.handle.net/11633/di.dccn.DSC_3011020.09_236
V1108	Magnetic Resonance Imaging	TrioTim	Siemens	sub-V1108_dwi	sub-V1108/dwi/sub-V1108_dwi.nii	Donders Repository	http://hdl.handle.net/11633/di.dccn.DSC_3011020.09_236	http://hdl.handle.net/11633/di.dccn.DSC_3011020.09_236
V1108	Magnetic Resonance Imaging	TrioTim	Siemens	sub-V1108_task-rest_bold	sub-V1108/func/sub-V1108_task-rest_bold.nii	Donders Repository	http://hdl.handle.net/11633/di.dccn.DSC_3011020.09_236	http://hdl.handle.net/11633/di.dccn.DSC_3011020.09_236	rest
V1108	Magnetic Resonance Imaging	TrioTim	Siemens	sub-V1108_task-visual_bold	sub-V1108/func/sub-V1108_task-visual_bold.nii	Donders Repository	http://hdl.handle.net/11633/di.dccn.DSC_3011020.09_236	http://hdl.handle.net/11633/di.dccn.DSC_3011020.09_236	visual
V1109	Magnetic Resonance Imaging	TrioTim	Siemens	sub-V1109_space-CTF_T1w	sub-V1109/anat/sub-V1109_space-CTF_T1w.nii	Donders Repository	http://hdl.handle.net/11633/di.dccn.DSC_3011020.09_236	http://hdl.handle.net/11633/di.dccn.DSC_3011020.09_236
V1109	Magnetic Resonance Imaging	TrioTim	Siemens	sub-V1109_T1w	sub-V1109/anat/sub-V1109_T1w.nii	Donders Repository	http://hdl.handle.net/11633/di.dccn.DSC_3011020.09_236	http://hdl.handle.net/11633/di.dccn.DSC_3011020.09_236
V1109	Magnetic Resonance Imaging	TrioTim	Siemens	sub-V1109_dwi	sub-V1109/dwi/sub-V1109_dwi.nii	Donders Repository	http://hdl.handle.net/11633/di.dccn.DSC_3011020.09_236	http://hdl.handle.net/11633/di.dccn.DSC_3011020.09_236
V1109	Magnetic Resonance Imaging	TrioTim	Siemens	sub-V1109_task-rest_bold	sub-V1109/func/sub-V1109_task-rest_bold.nii	Donders Repository	http://hdl.handle.net/11633/di.dccn.DSC_3011020.09_236	http://hdl.handle.net/11633/di.dccn.DSC_3011020.09_236	rest
V1109	Magnetic Resonance Imaging	TrioTim	Siemens	sub-V1109_task-visual_bold	sub-V1109/func/sub-V1109_task-visual_bold.nii	Donders Repository	http://hdl.handle.net/11633/di.dccn.DSC_3011020.09_236	http://hdl.handle.net/11633/di.dccn.DSC_3011020.09_236	visual
V1110	Magnetic Resonance Imaging	TrioTim	Siemens	sub-V1110_space-CTF_T1w	sub-V1110/anat/sub-V1110_space-CTF_T1w.nii	Donders Repository	http://hdl.handle.net/11633/di.dccn.DSC_3011020.09_236	http://hdl.handle.net/11633/di.dccn.DSC_3011020.09_236
V1110	Magnetic Resonance Imaging	TrioTim	Siemens	sub-V1110_T1w	sub-V1110/anat/sub-V1110_T1w.nii	Donders Repository	http://hdl.handle.net/11633/di.dccn.DSC_3011020.09_236	http://hdl.handle.net/11633/di.dccn.DSC_3011020.09_236
V1110	Magnetic Resonance Imaging	TrioTim	Siemens	sub-V1110_dwi	sub-V1110/dwi/sub-V1110_dwi.nii	Donders Repository	http://hdl.handle.net/11633/di.dccn.DSC_3011020.09_236	http://hdl.handle.net/11633/di.dccn.DSC_3011020.09_236
V1110	Magnetic Resonance Imaging	TrioTim	Siemens	sub-V1110_task-rest_bold	sub-V1110/func/sub-V1110_task-rest_bold.nii	Donders Repository	http://hdl.handle.net/11633/di.dccn.DSC_3011020.09_236	http://hdl.handle.net/11633/di.dccn.DSC_3011020.09_236	rest
V1110	Magnetic Resonance Imaging	TrioTim	Siemens	sub-V1110_task-visual_bold	sub-V1110/func/sub-V1110_task-visual_bold.nii	Donders Repository	http://hdl.handle.net/11633/di.dccn.DSC_3011020.09_236	http://hdl.handle.net/11633/di.dccn.DSC_3011020.09_236	visual
V1111	Magnetic Resonance Imaging	TrioTim	Siemens	sub-V1111_space-CTF_T1w	sub-V1111/anat/sub-V1111_space-CTF_T1w.nii	Donders Repository	http://hdl.handle.net/11633/di.dccn.DSC_3011020.09_236	http://hdl.handle.net/11633/di.dccn.DSC_3011020.09_236
V1111	Magnetic Resonance Imaging	TrioTim	Siemens	sub-V1111_T1w	sub-V1111/anat/sub-V1111_T1w.nii	Donders Repository	http://hdl.handle.net/11633/di.dccn.DSC_3011020.09_236	http://hdl.handle.net/11633/di.dccn.DSC_3011020.09_236
V1111	Magnetic Resonance Imaging	TrioTim	Siemens	sub-V1111_dwi	sub-V1111/dwi/sub-V1111_dwi.nii	Donders Repository	http://hdl.handle.net/11633/di.dccn.DSC_3011020.09_236	http://hdl.handle.net/11633/di.dccn.DSC_3011020.09_236
V1111	Magnetic Resonance Imaging	TrioTim	Siemens	sub-V1111_task-rest_bold	sub-V1111/func/sub-V1111_task-rest_bold.nii	Donders Repository	http://hdl.handle.net/11633/di.dccn.DSC_3011020.09_236	http://hdl.handle.net/11633/di.dccn.DSC_3011020.09_236	rest
V1111	Magnetic Resonance Imaging	TrioTim	Siemens	sub-V1111_task-visual_bold	sub-V1111/func/sub-V1111_task-visual_bold.nii	Donders Repository	http://hdl.handle.net/11633/di.dccn.DSC_3011020.09_236	http://hdl.handle.net/11633/di.dccn.DSC_3011020.09_236	visual
V1113	Magnetic Resonance Imaging	TrioTim	Siemens	sub-V1113_space-CTF_T1w	sub-V1113/anat/sub-V1113_space-CTF_T1w.nii	Donders Repository	http://hdl.handle.net/11633/di.dccn.DSC_3011020.09_236	http://hdl.handle.net/11633/di.dccn.DSC_3011020.09_236
V1113	Magnetic Resonance Imaging	TrioTim	Siemens	sub-V1113_T1w	sub-V1113/anat/sub-V1113_T1w.nii	Donders Repository	http://hdl.handle.net/11633/di.dccn.DSC_3011020.09_236	http://hdl.handle.net/11633/di.dccn.DSC_3011020.09_236
V1113	Magnetic Resonance Imaging	TrioTim	Siemens	sub-V1113_dwi	sub-V1113/dwi/sub-V1113_dwi.nii	Donders Repository	http://hdl.handle.net/11633/di.dccn.DSC_3011020.09_236	http://hdl.handle.net/11633/di.dccn.DSC_3011020.09_236
V1113	Magnetic Resonance Imaging	TrioTim	Siemens	sub-V1113_task-rest_bold	sub-V1113/func/sub-V1113_task-rest_bold.nii	Donders Repository	http://hdl.handle.net/11633/di.dccn.DSC_3011020.09_236	http://hdl.handle.net/11633/di.dccn.DSC_3011020.09_236	rest
V1113	Magnetic Resonance Imaging	TrioTim	Siemens	sub-V1113_task-visual_bold	sub-V1113/func/sub-V1113_task-visual_bold.nii	Donders Repository	http://hdl.handle.net/11633/di.dccn.DSC_3011020.09_236	http://hdl.handle.net/11633/di.dccn.DSC_3011020.09_236	visual
V1114	Magnetic Resonance Imaging	TrioTim	Siemens	sub-V1114_space-CTF_T1w	sub-V1114/anat/sub-V1114_space-CTF_T1w.nii	Donders Repository	http://hdl.handle.net/11633/di.dccn.DSC_3011020.09_236	http://hdl.handle.net/11633/di.dccn.DSC_3011020.09_236
V1114	Magnetic Resonance Imaging	TrioTim	Siemens	sub-V1114_T1w	sub-V1114/anat/sub-V1114_T1w.nii	Donders Repository	http://hdl.handle.net/11633/di.dccn.DSC_3011020.09_236	http://hdl.handle.net/11633/di.dccn.DSC_3011020.09_236
V1114	Magnetic Resonance Imaging	TrioTim	Siemens	sub-V1114_dwi	sub-V1114/dwi/sub-V1114_dwi.nii	Donders Repository	http://hdl.handle.net/11633/di.dccn.DSC_3011020.09_236	http://hdl.handle.net/11633/di.dccn.DSC_3011020.09_236
V1114	Magnetic Resonance Imaging	TrioTim	Siemens	sub-V1114_task-rest_bold	sub-V1114/func/sub-V1114_task-rest_bold.nii	Donders Repository	http://hdl.handle.net/11633/di.dccn.DSC_3011020.09_236	http://hdl.handle.net/11633/di.dccn.DSC_3011020.09_236	rest
V1114	Magnetic Resonance Imaging	TrioTim	Siemens	sub-V1114_task-visual_bold	sub-V1114/func/sub-V1114_task-visual_bold.nii	Donders Repository	http://hdl.handle.net/11633/di.dccn.DSC_3011020.09_236	http://hdl.handle.net/11633/di.dccn.DSC_3011020.09_236	visual
V1115	Magnetic Resonance Imaging	TrioTim	Siemens	sub-V1115_space-CTF_T1w	sub-V1115/anat/sub-V1115_space-CTF_T1w.nii	Donders Repository	http://hdl.handle.net/11633/di.dccn.DSC_3011020.09_236	http://hdl.handle.net/11633/di.dccn.DSC_3011020.09_236
V1115	Magnetic Resonance Imaging	TrioTim	Siemens	sub-V1115_T1w	sub-V1115/anat/sub-V1115_T1w.nii	Donders Repository	http://hdl.handle.net/11633/di.dccn.DSC_3011020.09_236	http://hdl.handle.net/11633/di.dccn.DSC_3011020.09_236
V1115	Magnetic Resonance Imaging	TrioTim	Siemens	sub-V1115_dwi	sub-V1115/dwi/sub-V1115_dwi.nii	Donders Repository	http://hdl.handle.net/11633/di.dccn.DSC_3011020.09_236	http://hdl.handle.net/11633/di.dccn.DSC_3011020.09_236
V1115	Magnetic Resonance Imaging	TrioTim	Siemens	sub-V1115_task-rest_bold	sub-V1115/func/sub-V1115_task-rest_bold.nii	Donders Repository	http://hdl.handle.net/11633/di.dccn.DSC_3011020.09_236	http://hdl.handle.net/11633/di.dccn.DSC_3011020.09_236	rest
V1115	Magnetic Resonance Imaging	TrioTim	Siemens	sub-V1115_task-visual_bold	sub-V1115/func/sub-V1115_task-visual_bold.nii	Donders Repository	http://hdl.handle.net/11633/di.dccn.DSC_3011020.09_236	http://hdl.handle.net/11633/di.dccn.DSC_3011020.09_236	visual
V1116	Magnetic Resonance Imaging	TrioTim	Siemens	sub-V1116_space-CTF_T1w	sub-V1116/anat/sub-V1116_space-CTF_T1w.nii	Donders Repository	http://hdl.handle.net/11633/di.dccn.DSC_3011020.09_236	http://hdl.handle.net/11633/di.dccn.DSC_3011020.09_236
V1116	Magnetic Resonance Imaging	TrioTim	Siemens	sub-V1116_T1w	sub-V1116/anat/sub-V1116_T1w.nii	Donders Repository	http://hdl.handle.net/11633/di.dccn.DSC_3011020.09_236	http://hdl.handle.net/11633/di.dccn.DSC_3011020.09_236
V1116	Magnetic Resonance Imaging	TrioTim	Siemens	sub-V1116_dwi	sub-V1116/dwi/sub-V1116_dwi.nii	Donders Repository	http://hdl.handle.net/11633/di.dccn.DSC_3011020.09_236	http://hdl.handle.net/11633/di.dccn.DSC_3011020.09_236
V1116	Magnetic Resonance Imaging	TrioTim	Siemens	sub-V1116_task-rest_bold	sub-V1116/func/sub-V1116_task-rest_bold.nii	Donders Repository	http://hdl.handle.net/11633/di.dccn.DSC_3011020.09_236	http://hdl.handle.net/11633/di.dccn.DSC_3011020.09_236	rest
V1116	Magnetic Resonance Imaging	TrioTim	Siemens	sub-V1116_task-visual_bold	sub-V1116/func/sub-V1116_task-visual_bold.nii	Donders Repository	http://hdl.handle.net/11633/di.dccn.DSC_3011020.09_236	http://hdl.handle.net/11633/di.dccn.DSC_3011020.09_236	visual
V1117	Magnetic Resonance Imaging	TrioTim	Siemens	sub-V1117_space-CTF_T1w	sub-V1117/anat/sub-V1117_space-CTF_T1w.nii	Donders Repository	http://hdl.handle.net/11633/di.dccn.DSC_3011020.09_236	http://hdl.handle.net/11633/di.dccn.DSC_3011020.09_236
V1117	Magnetic Resonance Imaging	TrioTim	Siemens	sub-V1117_T1w	sub-V1117/anat/sub-V1117_T1w.nii	Donders Repository	http://hdl.handle.net/11633/di.dccn.DSC_3011020.09_236	http://hdl.handle.net/11633/di.dccn.DSC_3011020.09_236
V1117	Magnetic Resonance Imaging	TrioTim	Siemens	sub-V1117_dwi	sub-V1117/dwi/sub-V1117_dwi.nii	Donders Repository	http://hdl.handle.net/11633/di.dccn.DSC_3011020.09_236	http://hdl.handle.net/11633/di.dccn.DSC_3011020.09_236
V1117	Magnetic Resonance Imaging	TrioTim	Siemens	sub-V1117_task-rest_bold	sub-V1117/func/sub-V1117_task-rest_bold.nii	Donders Repository	http://hdl.handle.net/11633/di.dccn.DSC_3011020.09_236	http://hdl.handle.net/11633/di.dccn.DSC_3011020.09_236	rest
V1117	Magnetic Resonance Imaging	TrioTim	Siemens	sub-V1117_task-visual_bold	sub-V1117/func/sub-V1117_task-visual_bold.nii	Donders Repository	http://hdl.handle.net/11633/di.dccn.DSC_3011020.09_236	http://hdl.handle.net/11633/di.dccn.DSC_3011020.09_236	visual
