# Supplementary material for: A 204-subject multimodal neuroimaging dataset to study language processing
Source: Sci Data. 2019 Apr 3;6:17. doi: 10.1038/s41597-019-0020-y (PMC6472396; doi:10.1038/s41597-019-0020-y)
Supplement: Supplementary file 1 — Download metadata file [file 41597_2019_20_MOESM1_ESM.zip › i_Investigation.txt]

# Investigation File generated for Scientific Data with Investigation File Authoring Tool version 0.1.0 on 27/02/2019 - This metadata file is CC0
ONTOLOGY SOURCE REFERENCE
Term Source Name	NCBITaxon	UBERON	ERO	VO	MS	EFO	NCIT	CMO	OBI	NPO
Term Source File	http://data.bioontology.org/ontologies/NCBITAXON	http://data.bioontology.org/ontologies/UBERON	http://data.bioontology.org/ontologies/ERO	http://data.bioontology.org/ontologies/VO	http://data.bioontology.org/ontologies/MS	http://data.bioontology.org/ontologies/EFO	http://data.bioontology.org/ontologies/NCIT	http://data.bioontology.org/ontologies/CMO	http://data.bioontology.org/ontologies/OBI	http://data.bioontology.org/ontologies/NPO
Term Source Version	2016AB	releases/2014-06-15	2013-08-02	Vision Release; 1.0.788	4.0.1	2.104	17.06d	2.41	2014-08-18	2011-12-08 (yyyy-mm-dd)
Term Source Description	National Center for Biotechnology Information (NCBI) Organismal Classification	Uber Anatomy Ontology	Eagle-I Research Resource Ontology	Vaccine Ontology	Mass Spectrometry Ontology	Experimental Factor Ontology	National Cancer Institute Thesaurus	Clinical Measurement Ontology	Ontology for Biomedical Investigations	NanoParticle Ontology
INVESTIGATION
Investigation Identifier
Investigation Title
Investigation Description
Investigation Submission Date
Investigation Public Release Date
INVESTIGATION PUBLICATIONS
Investigation PubMed ID
Investigation Publication DOI
Investigation Publication Author List
Investigation Publication Title
Investigation Publication Status
Investigation Publication Status Term Accession Number
Investigation Publication Status Term Source REF
INVESTIGATION CONTACTS
Investigation Person Last Name
Investigation Person Mid Initials
Investigation Person First Name
Investigation Person Address
Investigation Person Phone
Investigation Person Fax
Investigation Person Email
Investigation Person Affiliation
Investigation Person Roles
Investigation Person Roles Term Accession Number
Investigation Person Roles Term Source REF
STUDY
Study Identifier	10.1038/s41597-019-0020-y
Study Title	A 204-subject multimodal neuroimaging dataset to study language processing
Study Submission Date	08/11/2018
Study Public Release Date	03/04/2019
Study Description	https://www.nature.com/articles/s41597-019-0020-y
Study File Name	s_Scho_study.txt
Comment[Subject Keywords]	""
Comment[Manuscript Licence]	CC BY-4.0
Comment[Experimental Metadata Licence]	CC0
Comment[Supplementary Information File Name]
Comment[Supplementary Information File Type]
Comment[Supplementary Information File URL]
Comment[Data Repository]	Donders Repository
Comment[Data Record Accession]	http://hdl.handle.net/11633/di.dccn.DSC_3011020.09_236
Comment[Data Record URI]	http://hdl.handle.net/11633/di.dccn.DSC_3011020.09_236
STUDY DESIGN DESCRIPTORS
Study Design Type	behavioral data analysis objective	observation design
Study Design Type Term Accession Number	ERO:0100130	OBI:0300311
Study Design Type Term Source REF	ERO	VO
STUDY PUBLICATIONS
Study PubMed ID	""	""	""	""
Study Publication DOI	doi:10.1073/pnas.1703155114	doi:10.1016/j.neuroimage.2016.03.007	doi:10.1080/23273798.2018.1437456	doi:10.1016/j.neuroimage.2018.11.035
Study Publication Author List	""	""	""	""
Study Publication Title	""	""	""	""
Study Publication Status	published	published	published	published
Study Publication Status Term Accession Number				
Study Publication Status Term Source REF				
STUDY FACTORS
Study Factor Name	sex	receptive language perception modality	linguistic construction
Study Factor Type	biological sex	receptive language perception	Language
Study Factor Type Term Accession Number	PATO:0000047	http://www.ebi.ac.uk/efo/EFO_0005686	NCIT:C16779
Study Factor Type Term Source REF	MS	EFO	NCIT
STUDY ASSAYS
Study Assay Measurement Type	brain activity measurement	brain activity measurement
Study Assay Measurement Type Term Accession Number	CMO:0001737	CMO:0001737
Study Assay Measurement Type Term Source REF	CMO	CMO
Study Assay Technology Type	magnetic resonance imaging	Magnetoencephalography
Study Assay Technology Type Term Accession Number	ERO:0001235	NCIT:C16811
Study Assay Technology Type Term Source REF	ERO	NCIT
Study Assay Technology Platform	instrument; manufacturer	instrument; manufacturer
Study Assay File Name	a_Scho_MRI.txt	a_Scho_MEG.txt
STUDY PROTOCOLS
Study Protocol Name	Subjects	Magnetic Resonance Imaging	MEG data acquisition
Study Protocol Type	selection	magnetic resonance imaging	electroencephalography
Study Protocol Type Term Accession Number	OBI:0001928	http://purl.bioontology.org/ontology/npo#NPO_1483	ERO:0001337
Study Protocol Type Term Source REF	OBI	NPO	ERO
Study Protocol Description			
Study Protocol URI	""	""	""
Study Protocol Version			
Study Protocol Parameters Name	""	instrument; manufacturer	instrument; manufacturer
Study Protocol Parameters Name Term Accession Number	""	""	""
Study Protocol Parameters Name Term Source REF	""	""	""
Study Protocol Components Name	""	""	""
Study Protocol Components Type	""	""	""
Study Protocol Components Type Term Accession Number	""	""	""
Study Protocol Components Type Term Source REF	""	""	""
STUDY CONTACTS
Study Person Last Name	Schoffelen	Oostenveld	Lam	Uddén	Hultén	Hagoort
Study Person First Name	Jan-Mathijs	Robert	Nietzsche H. L.	Julia	Annika	Peter
Study Person Mid Initials
Study Person Email	j.schoffelen@donders.ru.nl	""	""	""	""	""
Study Person Phone
Study Person Fax
Study Person Address
Study Person Affiliation	Radboud University, Donders Institute for Brain, Cognition and Behaviour, Nijmegen, The Netherlands	Radboud University, Donders Institute for Brain, Cognition and Behaviour, Nijmegen, The Netherlands	Radboud University, Donders Institute for Brain, Cognition and Behaviour, Nijmegen, The Netherlands	Radboud University, Donders Institute for Brain, Cognition and Behaviour, Nijmegen, The Netherlands	Radboud University, Donders Institute for Brain, Cognition and Behaviour, Nijmegen, The Netherlands	Radboud University, Donders Institute for Brain, Cognition and Behaviour, Nijmegen, The Netherlands
Study Person Roles
Study Person Roles Term Accession Number
Study Person Roles Term Source REF
Comment[Study Person ORCID]	0000-0003-0923-6610	0000-0002-1974-1293	""	""	""	""
Comment[Funder]
Comment[FundRef ID]
Comment[Funder Term Source REF]
Comment[Grant Identifier]
